# Supplementary material for: Sinus venosus adaptation models prolonged cardiovascular disease and reveals insights into evolutionary transitions of the vertebrate heart
Source: Nat Commun. 2023 Sep 7;14:5509. doi: 10.1038/s41467-023-41184-y (PMC10485058; doi:10.1038/s41467-023-41184-y)
Supplement: Supplementary file 4 — Supplementary Data 1-21 [file 41467_2023_41184_MOESM4_ESM.xlsx]

## Sheet: Supplementary Data 1
Supplementary Data 1. Differential Gene Expression Analysis (FD, P-Value, and FDR) of bulk RNA seq from the zebrafish BA, SV, V, and A. P-value by Wald test using DESeq2, two-sided, adjustment made by FDR in a separate column.
Geneid	WT_A_vs_BA.logFC	WT_A_vs_BA.PValue	WT_A_vs_BA.FDR	WT_A_vs_SV.logFC	WT_A_vs_SV.PValue	WT_A_vs_SV.FDR	WT_A_vs_V.logFC	WT_A_vs_V.PValue	WT_A_vs_V.FDR	WT_BA_vs_SV.logFC	WT_BA_vs_SV.PValue	WT_BA_vs_SV.FDR	WT_BA_vs_V.logFC	WT_BA_vs_V.PValue	WT_BA_vs_V.FDR	WT_SV_vs_V.logFC	WT_SV_vs_V.PValue	WT_SV_vs_V.FDR	V_WT_vs_aco.logFC	V_WT_vs_aco.PValue	V_WT_vs_aco.FDR	SV_WT_vs_aco.logFC	SV_WT_vs_aco.PValue	SV_WT_vs_aco.FDR
CYTB	-2.50057	1.33713e-05	0.000197899	-2.50043	1.14998e-05	0.000185074	0.986109	0.0735177	0.341568	0.00013853	0.998854	1	3.48668	2.30352e-09	5.11908e-08	3.48654	1.6751e-09	3.70135e-08	-0.388139	0.477493	0.817648	0.343812	0.543238	0.927929
ND6	-1.52475	0.006772	0.0412858	-1.9459	0.000454776	0.00438865	1.15873	0.0280835	0.201078	-0.421147	0.430241	0.672879	2.68348	2.46292e-06	3.07944e-05	3.10463	3.28356e-08	5.55109e-07	-0.120942	0.786246	0.946281	0.570646	0.331655	0.843105
ND5	-2.54262	1.18525e-06	2.22902e-05	-2.50274	1.488e-06	3.14512e-05	0.83375	0.101145	0.404858	0.0398828	0.93064	0.971434	3.37637	2.44784e-10	6.32305e-09	3.33649	2.89792e-10	7.39459e-09	-0.490127	0.328869	0.724942	0.0403035	0.87682	0.987948
ND4	-2.30715	3.21338e-05	0.000434164	-2.3411	2.13478e-05	0.000315038	0.8661	0.103328	0.407605	-0.0339474	0.950479	0.981897	3.17325	1.79903e-08	3.45004e-07	3.2072	9.50828e-09	1.79115e-07	-1.00229	0.0586737	0.373557	-0.413454	0.464675	0.905757
ND4L	-2.08811	5.56458e-05	0.000704283	-1.97761	0.000122549	0.00144119	1.34564	0.00672771	0.0808147	0.110493	0.817197	0.915757	3.43375	6.90775e-11	1.96876e-09	3.32326	1.97985e-10	5.22818e-09	-0.893152	0.0663646	0.395511	-0.201953	0.764668	0.972078
ND3	-2.86833	1.03546e-06	1.95955e-05	-2.73893	2.5837e-06	5.07283e-05	0.362176	0.520074	0.825226	0.129392	0.816741	0.915588	3.2305	5.99757e-08	1.04757e-06	3.10111	1.53524e-07	2.28043e-06	-1.01523	0.0704123	0.405359	-0.59462	0.312577	0.831314
COX3	-2.48039	1.7711e-05	0.000256067	-2.25627	8.35159e-05	0.00104723	0.35532	0.519451	0.824838	0.224113	0.683823	0.843362	2.83571	1.3255e-06	1.76554e-05	2.61159	7.04042e-06	7.18777e-05	-0.879951	0.111203	0.492001	-0.452398	0.42641	0.892627
ATP6	-2.42603	8.40865e-05	0.00101177	-2.64446	1.54036e-05	0.000235621	1.00433	0.0888313	0.377489	-0.21843	0.708586	0.858306	3.43036	4.33501e-08	7.77285e-07	3.64879	4.10699e-09	8.29474e-08	-1.19019	0.0438127	0.330624	-0.251911	0.676762	0.959379
ATP8	-3.13248	4.35311e-07	9.08298e-06	-2.5615	3.0628e-05	0.00043054	1.03586	0.0821129	0.362929	0.570978	0.336259	0.588626	4.16834	3.71413e-11	1.10186e-09	3.59737	8.27387e-09	1.57752e-07	-0.843258	0.14327	0.541955	-5.12198e-05	0.958898	0.996964
COX2	-2.19269	0.000730019	0.00653587	-2.04882	0.0014684	0.0117466	0.428356	0.490423	0.8064	0.143869	0.816002	0.915383	2.62105	6.9494e-05	0.000626181	2.47718	0.000149096	0.00108025	-0.493212	0.430968	0.79014	-0.370078	0.560618	0.935651
COX1	-1.74613	0.153922	0.399066	-1.51725	0.216363	0.463824	0.628716	0.610539	0.871513	0.228882	0.834636	0.924974	2.37485	0.0595096	0.176599	2.14597	0.0885551	0.202277	-0.405674	0.741486	0.933806	0.0217194	0.996735	1
ND2	-2.36874	0.000430831	0.00416636	-2.34029	0.00046371	0.00445803	1.00633	0.122276	0.444714	0.028447	0.960753	0.985798	3.37507	8.5019e-07	1.16737e-05	3.34662	8.62844e-07	1.08062e-05	-1.12751	0.0779615	0.426329	-0.380705	0.594928	0.945077
ND1	-2.57504	2.48796e-07	5.5132e-06	-2.54715	2.71926e-07	7.16224e-06	0.780769	0.102725	0.407046	0.0278814	0.95231	0.982338	3.3558	3.61219e-11	1.07487e-09	3.32792	3.55581e-11	1.0995e-09	-0.932053	0.0509124	0.352627	-0.33571	0.508723	0.92018
gria1a	-0.994296	0.177123	0.432276	-1.34491	0.0684081	0.222749	-0.428812	0.610332	0.871513	-0.350618	0.638438	0.818686	0.565484	0.415457	0.647574	0.916102	0.206295	0.370418	-0.584247	0.427518	0.787702	1.16121	0.109046	0.597491
dlg1	0.487315	0.162473	0.41226	-0.530262	0.120192	0.321839	-0.0984551	0.774838	0.941384	-1.01758	0.00189197	0.0160323	-0.585771	0.101437	0.258612	0.431807	0.216113	0.382871	0.180797	0.594951	0.877012	0.631964	0.065757	0.484174
LOC103911238	1.39164	0.0630405	0.222594	-0.0472512	0.954257	0.984381	-0.115471	0.855606	0.966961	-1.43889	0.0434256	0.163677	-1.50711	0.0504136	0.156707	-0.0682202	0.902052	0.946217	1.54488	0.0374502	0.308376	2.06232	0.0059075	0.140779
si:ch211-160m12.2	-0.513347	0.725604	1	-0.371986	0.803789	1	0.952005	0.519636	1	0.141361	0.90713	1	1.46535	0.349639	1	1.32399	0.390844	1	-1.73809	0.242657	1	-0.900796	0.414994	1
ptmaa	1.84625	0.000231437	0.00241326	0.181328	0.671692	0.848289	-0.84767	0.0862533	0.372343	-1.66492	0.00062937	0.00684967	-2.69392	1.60223e-07	2.57778e-06	-1.029	0.040637	0.112423	0.370131	0.455841	0.803531	0.481991	0.362113	0.862688
LOC101886554	0.88221	0.0990867	0.303123	-4.25267	5.62858e-10	2.86175e-08	-3.64194	8.96852e-09	1.61174e-06	-5.13488	2.55712e-15	5.7434e-13	-4.52415	1.22316e-11	3.88791e-10	0.610729	0.464588	0.636399	2.09125	0.000753668	0.0464487	1.52452	0.0339173	0.364372
phb2b	-2.09258	0.000106291	0.00124089	-1.6919	0.00147187	0.0117698	0.903553	0.0802719	0.357842	0.400686	0.441446	0.681166	2.99614	4.85124e-08	8.59613e-07	2.59545	1.61412e-06	1.91031e-05	-0.979757	0.0551497	0.364708	-0.382127	0.511055	0.921275
pde6d	0.162505	0.735708	0.902397	-0.569897	0.289393	0.547423	0.195774	0.70309	0.91445	-0.732402	0.152998	0.369288	0.0332693	0.977751	1	0.765671	0.165515	0.318486	0.129174	0.813521	0.954807	0.774697	0.156458	0.680886
pex5la	-3.9536	1.1399e-11	6.53567e-10	-2.57537	5.32346e-06	9.42861e-05	-3.75642	3.52324e-11	1.30675e-08	1.37823	0.012983	0.0695319	0.197182	0.74161	0.884392	-1.18105	0.0462677	0.123973	-0.611853	0.300202	0.700645	-0.148798	0.807906	0.975547
cdh4	-0.4782	0.531155	0.781482	1.49983	0.085817	0.258628	-0.354908	0.667323	0.897929	1.97803	0.0140814	0.073722	0.123292	0.839897	0.937475	-1.85474	0.0359274	0.102287	0.0352341	0.957723	0.994071	-1.21508	0.153457	0.676205
rbb4l	0.608433	0.086597	0.27664	0.754961	0.0324519	0.131761	0.176416	0.618646	0.87544	0.146528	0.671045	0.835932	-0.432017	0.224352	0.443136	-0.578545	0.103119	0.226652	-0.319906	0.355956	0.743234	-0.509601	0.149108	0.669637
zrsr2	-0.249049	0.598575	0.823859	0.604423	0.187027	0.424694	-0.316614	0.489036	0.805696	0.853473	0.0538062	0.188571	-0.0675647	0.882788	0.959092	-0.921037	0.0508706	0.133215	-0.404175	0.38483	0.763041	-1.34423	0.00399687	0.113899
ap1s2	-0.167017	0.653952	0.857452	-0.695667	0.0531915	0.188154	-0.217397	0.527285	0.829671	-0.528649	0.124497	0.325396	-0.05038	0.877668	0.957498	0.478269	0.193196	0.353676	0.111302	0.749693	0.936465	0.887374	0.0143885	0.232524
LOC110439282	-0.298348	0.763541	0.916304	1.18931	0.392956	0.648444	-0.280752	0.736504	1	1.48766	0.239173	0.485112	0	1	1	-1.47007	0.254035	0.428083	0	1	1	1.07025	0.753336	1
dgkh	0.764681	0.173733	0.427751	-0.378201	0.485885	0.725685	0.301781	0.574543	0.854195	-1.14288	0.0311418	0.129873	-0.4629	0.419207	0.650702	0.679982	0.2216	0.389222	-1.28137	0.0170656	0.219096	0.201353	0.714194	0.963448
vwa8	-1.28788	0.0309082	0.132891	-0.66063	0.255949	0.509679	1.37581	0.0147376	0.134929	0.627255	0.26963	0.520635	2.6637	7.2357e-06	8.22258e-05	2.03644	0.000445189	0.00280493	-0.711693	0.211171	0.620763	0.178954	0.65819	0.958727
rgcc	0.762959	0.0342248	0.143392	1.90263	1.26641e-07	3.62525e-06	1.28622	0.000266335	0.00823182	1.13967	0.00116993	0.0110961	0.52326	0.181554	0.385951	-0.616407	0.0833011	0.193432	-1.64531	3.17915e-06	0.00120064	0.0829621	0.849758	0.982524
zgc:101559	-0.990407	0.0931481	0.290416	0.0883604	0.886611	0.954916	-0.372234	0.517678	0.823831	1.07877	0.0551851	0.191777	0.618174	0.310209	0.544451	-0.460594	0.443158	0.617797	-0.0789281	0.893913	0.978302	-0.287811	0.626293	0.952748
kbtbd7	-0.237805	0.708761	0.888616	-0.340305	0.671012	0.847954	0.221555	0.77716	0.942245	-0.1025	0.95743	0.984203	0.459361	0.50002	0.718807	0.561861	0.46571	0.636996	-0.222427	0.88026	0.974267	-0.990666	0.341373	0.850935
ftr53	0.477632	0.76532	1	0.768066	0.624019	0.82127	-0.638337	0.663206	1	0.290433	0.839139	0.926589	-1.11597	0.470422	1	-1.4064	0.362121	0.543476	-0.742678	0.451984	1	-1.654	0.263994	1
slain1a	0.718808	0.608675	1	1.26938	0.382222	0.638306	-1.03522	0.303093	1	0.550575	0.702504	0.854977	-1.75402	0.146858	1	-2.3046	0.0760316	0.180825	0.425062	0.56192	1	-1.17883	0.43027	1
scel	-1.39446	0.24548	0.522598	0.724272	0.622766	0.820415	-0.114226	0.963656	0.998104	2.11874	0.0779246	0.241355	1.28024	0.27831	0.509614	-0.838497	0.601038	0.746596	-2.41212	0.040869	0.322658	0.781875	0.272402	0.804489
mycbp2	0.0155769	0.978783	1	0.263567	0.503151	0.738732	0.197329	0.596179	0.864307	0.24799	0.503573	0.727087	0.181752	0.635646	0.81538	-0.066238	0.876569	0.931884	-0.260462	0.487485	0.823747	-0.53315	0.17506	0.705343
itpr1a	2.90499	5.67109e-07	1.14625e-05	1.90159	0.000917633	0.00795062	-0.682477	0.289021	0.662938	-1.0034	0.0442896	0.165672	-3.58747	2.19647e-09	4.88714e-08	-2.58406	1.25581e-05	0.000121016	0.156975	0.764592	0.940526	0.419014	0.286706	0.814401
sumf1	-0.124698	0.88181	0.968229	0.366015	0.676229	0.850295	0.290857	0.727268	0.922466	0.490712	0.555239	0.76522	0.415555	0.63486	0.81505	-0.0751575	0.936338	0.965337	-0.0773156	0.934864	0.987431	0.515803	0.544889	0.928702
endou	-0.779279	0.43948	1	0.85181	0.56767	1	0.0119286	0.989597	1	1.63109	0.172614	1	0.791208	0.465	1	-0.839881	0.577113	1	0.0231487	0.91126	1	0.112418	0.936583	1
tsfm	-0.850146	0.0348769	0.145333	-1.98332	9.10875e-07	2.06172e-05	0.536957	0.16273	0.511492	-1.13318	0.00406516	0.0290108	1.3871	0.000722109	0.00489782	2.52028	8.13304e-10	1.92397e-08	-0.526915	0.172689	0.576653	0.454842	0.269464	0.801902
myl6	3.53474	3.49624e-21	9.08569e-19	0.855855	0.019317	0.0901007	0.211038	0.561964	0.849126	-2.67889	7.61727e-14	1.20689e-11	-3.3237	2.34613e-18	2.91164e-16	-0.644817	0.0800946	0.187606	-0.493227	0.166609	0.570483	0.787644	0.0403034	0.393144
smarcc2	0.527869	0.320506	0.605544	-0.327216	0.524695	0.753795	-1.36825	0.0089305	0.0972978	-0.855085	0.0870932	0.25983	-1.89611	0.000526875	0.00373641	-1.04103	0.0546051	0.140723	1.58663	0.00240148	0.0858226	0.847329	0.104297	0.585827
pfkmb	-4.18998	4.55459e-07	9.47017e-06	-3.68317	8.09132e-06	0.000135113	1.34527	0.0951386	0.391145	0.506817	0.513764	0.735745	5.53525	6.26134e-11	1.80025e-09	5.02844	2.16299e-09	4.64384e-08	-0.521049	0.517489	0.840177	-0.847105	0.333225	0.843971
itgb7	1.01855	0.396239	0.675515	0.965354	0.405449	0.658022	-0.337044	0.725771	0.922073	-0.0531987	0.98048	0.994201	-1.3556	0.227041	0.446869	-1.3024	0.232167	0.40146	2.02152	0.0651513	0.392687	0.276783	0.563353	0.935851
espl1	-0.544969	0.560737	0.800448	-0.251267	0.776949	0.904215	-1.43752	0.172265	0.524616	0.293702	0.748069	0.879388	-0.892554	0.43052	0.660833	-1.18626	0.277115	0.453222	2.30206	0.0174297	0.221132	0.0489632	0.858861	0.984386
pfdn5	0.010323	0.949983	0.993579	-0.0654559	0.901951	0.962601	-0.0133032	0.972599	0.999726	-0.0757789	0.846801	0.930861	-0.0236262	0.925252	0.979372	0.0521527	0.929487	0.961311	0.569802	0.156493	0.558516	0.700757	0.102209	0.580143
lrp8	-4.48274	4.13522e-07	8.66448e-06	-3.16061	0.000182612	0.0020208	-0.0788643	0.978994	1	1.32213	0.104061	0.291176	4.40388	7.22392e-07	1.00816e-05	3.08175	0.000262024	0.0017559	-1.09426	0.186873	0.593434	0.732356	0.264709	0.797846
mast2	-1.46456	0.000167084	0.00182997	0.0272714	0.95522	0.984705	0.0675802	0.8487	0.964494	1.49183	6.0913e-05	0.000996001	1.53214	0.000103191	0.000894813	0.0403088	0.899145	0.94436	0.0592034	0.873991	0.972599	-0.577403	0.141786	0.655339
pik3r3b	0.136924	0.77778	0.92304	-0.340996	0.534782	0.760792	-0.756934	0.139818	0.472897	-0.47792	0.346589	0.598611	-0.893858	0.094998	0.246758	-0.415938	0.424546	0.601213	0.172928	0.733247	0.931256	-0.414164	0.430646	0.893528
bcl6a	0.655121	0.257252	0.537498	0.645475	0.257851	0.511872	0.996917	0.0673732	0.326244	-0.00964554	0.989989	0.997894	0.341797	0.5273	0.740109	0.351442	0.51529	0.679324	0.281114	0.588607	0.874657	0.658124	0.214108	0.749275
smx5	-0.735547	0.0245404	0.112112	-0.306367	0.341068	0.600077	0.132479	0.667771	0.898184	0.42918	0.168571	0.39197	0.868027	0.00945762	0.0422111	0.438846	0.180769	0.338409	-0.0726383	0.812007	0.954048	-0.29648	0.348682	0.854278
inpp5d	0.090726	0.81088	0.937888	0.719197	0.0533176	0.188397	-1.20987	0.00128795	0.0258063	0.628471	0.0780309	0.241538	-1.30059	0.000902545	0.00593413	-1.92906	6.25505e-07	8.11211e-06	1.01602	0.00711046	0.151713	0.367458	0.323809	0.838671
gpr17	-1.08667	0.105587	0.316241	0.398402	0.757167	0.894861	-0.0169148	0.974864	1	1.48507	0.0412909	0.158369	1.06976	0.119636	0.290664	-0.415317	0.738446	0.844807	-0.605357	0.351839	0.741561	-0.600706	0.505251	0.91952
LOC108190403	0.947255	0.161386	0.410718	7.03862	3.83343e-26	3.56143e-23	-0.174167	0.70546	0.91547	6.09137	4.89726e-21	3.22888e-18	-1.12142	0.141443	0.327267	-7.21279	1.07705e-16	9.40761e-15	-0.979719	0.299518	0.699891	-5.94757	1.53847e-19	2.45515e-16
sap130a	-0.370068	0.451433	0.72264	0.293744	0.583777	0.796236	-0.811881	0.107491	0.415356	0.663813	0.171347	0.396321	-0.441813	0.41492	0.647033	-1.10563	0.0359852	0.102438	0.645448	0.202301	0.610727	0.0470632	0.899114	0.990219
barhl2	-0.849606	0.23299	1	-0.221826	0.685321	1	0.817764	0.604877	1	0.62778	0.395778	1	1.66737	0.0992844	1	1.03959	0.364582	1	0.723978	0.79244	1	0.367038	0.615917	1
znf644b	-1.04343	0.0407093	0.162951	-1.47672	0.00423787	0.0276911	0.076116	0.891674	0.976606	-0.433294	0.403504	0.650308	1.11955	0.0326228	0.112794	1.55284	0.0033232	0.0153741	-0.941376	0.0783288	0.42643	0.40978	0.400057	0.876756
tgfbr3	-0.0298341	0.90372	0.977465	-0.609572	0.159898	0.384941	0.207358	0.622441	0.876941	-0.579738	0.17204	0.39746	0.237192	0.54527	0.752653	0.81693	0.0618718	0.154521	-0.445995	0.338208	0.73256	0.727881	0.0924121	0.559498
man2a1	0.113664	0.878256	0.967113	0.702698	0.197894	0.439583	-0.427926	0.439587	0.776303	0.589034	0.217275	0.457581	-0.541589	0.343601	0.579475	-1.13062	0.0418106	0.114846	0.163403	0.747364	0.93549	-0.153348	0.848483	0.982433
tmem232	-1.15968	0.318824	1	-0.397522	0.759886	1	-0.725244	0.620627	1	0.762156	0.460494	1	0.434434	0.611118	1	-0.327722	0.857961	1	-0.100124	0.939759	1	-0.534847	0.721602	1
tia1	0.292054	0.421767	0.696743	0.239389	0.506885	0.740863	-0.0293255	0.932592	0.989446	-0.052666	0.877738	0.946806	-0.32138	0.384979	0.620698	-0.268714	0.463527	0.635161	-0.203679	0.5626	0.863466	-0.734418	0.0422126	0.402375
si:ch211-127d4.3	-0.0743471	0.931482	0.987228	0.270092	0.690638	0.859158	-0.0540738	0.935043	0.990079	0.344439	0.615841	0.80526	0.0202733	0.995641	1	-0.324165	0.643009	0.778536	-0.209961	0.777012	0.944139	-0.325857	0.636924	0.955144
ppm1db	-0.682354	0.259268	0.540188	-0.3776	0.486324	0.726023	-0.472934	0.497547	0.811949	0.304755	0.627785	0.811645	0.20942	0.700127	0.858874	-0.0953342	0.969102	0.984467	-0.0518516	0.935921	0.987853	-0.0835915	0.961367	0.996964
klhl13	-0.0756046	0.833294	0.947034	-0.320031	0.407018	0.658919	1.85645	1.1675e-06	0.000104368	-0.244426	0.520806	0.740607	1.93205	1.3623e-06	1.80228e-05	2.17648	3.69396e-08	6.19876e-07	-1.40953	0.000203786	0.0197712	-0.171995	0.682763	0.959916
wdr44	0.521362	0.318839	0.604278	0.382869	0.46192	0.706358	0.744718	0.117253	0.436332	-0.138493	0.77612	0.894352	0.223356	0.594539	0.78741	0.361849	0.421753	0.598916	-0.672368	0.163298	0.567759	-0.694375	0.183532	0.715666
zgc:163098	-0.68902	0.134131	0.368566	0.360168	0.435692	0.684166	-0.431021	0.338343	0.705091	1.04919	0.0170899	0.0845971	0.257999	0.578912	0.777824	-0.791188	0.0921761	0.208567	0.784858	0.0799651	0.429554	0.199405	0.652536	0.957874
si:dkey-17o15.2	0.845906	0.0758434	0.251723	-0.437662	0.351976	0.610079	1.32718	0.00377135	0.0538586	-1.28357	0.00449157	0.0313965	0.481272	0.312571	0.547027	1.76484	0.000213129	0.00147217	-0.6902	0.130204	0.526494	-0.171411	0.724298	0.966072
lrch2	-0.491199	0.535657	0.78472	-0.238994	0.717461	0.873232	-0.912239	0.469101	0.795062	0.252205	0.763913	0.888141	-0.42104	0.85893	0.947165	-0.673245	0.660426	0.790718	0.673046	0.5234	0.842645	-0.0962441	0.954955	0.9968
il13ra2	-0.411286	0.612661	0.83195	2.95723	0.00435458	0.0282909	-1.26549	0.200691	0.56545	3.36852	0.000298496	0.00379886	-0.854204	0.394268	0.628902	-4.22272	8.85724e-05	0.000682887	1.22548	0.163847	0.568395	-1.76925	0.0870066	0.543969
slc2a11b	-0.265921	0.695435	0.882015	3.46347	0.031786	0.129805	0.0322019	0.97675	1	3.72939	0.0110776	0.0620483	0	1	1	-3.43127	0.0489144	0.129372	0.25407	0.794602	1	-2.25868	0.246504	0.782819
LOC799523	1.27798	0.190537	0.452286	0	1	1	0	1	1	-1.20439	0.302841	0.555871	-1.10357	0.31933	1	0	1	1	1.90029	0.213182	1	2.37992	0.216476	1
si:ch73-266o15.4	-0.28572	0.680051	1	1.30383	0.405121	1	0.297888	0.748397	1	1.58955	0.202573	1	0.583608	0.483516	1	-1.00594	0.619253	1	0.0975637	0.951697	1	-0.746159	0.711649	1
zgc:158343	0.116291	0.769521	0.919588	-1.52885	0.120914	0.323056	-0.830233	0.32402	0.692534	-1.64514	0.0548979	0.191365	-0.946524	0.22371	0.442542	0.698621	0.552809	0.70919	-1.00609	0.289305	0.690953	0.708628	0.446993	0.900941
slit2	2.33493	2.42044e-05	0.000336341	-0.558001	0.30941	0.569836	0.612737	0.24696	0.618625	-2.89293	4.17047e-08	1.79076e-06	-1.72219	0.002168	0.0124036	1.17074	0.0354104	0.101107	1.42326	0.00708644	0.151645	1.44009	0.00919984	0.179052
LOC108190619	-0.290532	0.82337	0.942974	-1.27351	0.327857	0.587546	0.834756	0.580259	1	-0.982976	0.422121	0.666491	1.12529	0.441855	1	2.10826	0.13071	0.269042	-0.714423	0.793719	1	-0.544804	0.524726	1
lcorl	0.573299	0.143384	0.382599	1.15662	0.00303578	0.0212786	-0.0886907	0.815488	0.953442	0.583325	0.122478	0.32193	-0.66199	0.0985747	0.253018	-1.24531	0.00178752	0.0091889	0.0239494	0.948726	0.991218	-0.739668	0.0595525	0.465482
ncapg	-0.0744616	0.949625	0.993579	-0.256568	0.77443	0.902844	-1.17367	0.139169	0.471702	-0.182107	0.817574	0.91599	-1.09921	0.183903	0.389025	-0.917106	0.259485	0.434259	1.66929	0.048397	0.346044	0.404595	0.697399	0.960991
fam184b	0.0292442	0.96512	0.998091	1.23037	0.0943768	0.274978	-0.25095	0.734742	0.924502	1.20112	0.087983	0.261417	-0.280194	0.710864	0.866454	-1.48132	0.0511557	0.133671	-0.525697	0.487595	0.823779	-0.769385	0.299258	0.823982
si:dkeyp-26a9.2	0.579134	0.585932	0.816188	0.657337	0.531271	0.758709	-0.837684	0.398595	0.748821	0.0782037	0.941684	0.977853	-1.41682	0.19137	0.399309	-1.49502	0.163302	0.315327	1.77449	0.0986914	0.469667	0.754675	0.51392	0.922705
LOC110439257	-1.42906	0.28429	1	-0.264499	0.773561	1	-0.874337	0.570208	1	1.16456	0.393075	1	0.554721	0.612406	1	-0.609838	0.775026	1	-0.4028	0.769781	1	-0.982429	0.563161	1
LOC110439258	0.0633667	0.969554	1	0.307974	0.832853	1	-0.427835	0.667676	1	0.244608	0.860279	1	-0.491202	0.659492	1	-0.735809	0.537885	1	1.53325	0.27039	1	-0.652532	0.628629	1
gria2a	-2.17894	0.0791462	0.259328	2.69965	0.0303143	0.125526	-0.504507	0.607532	1	4.87859	0.000376567	0.00454348	1.67444	0.211109	0.425477	-3.20415	0.0148301	0.051576	-1.09727	0.3418	1	-2.72258	0.0357383	0.369665
tmem144a	-0.177271	0.739519	0.90462	0.0514216	0.939924	0.978543	-0.820222	0.151476	0.493299	0.228692	0.666239	0.833982	-0.642952	0.281696	0.514323	-0.871644	0.136906	0.278181	1.15287	0.0433546	0.330169	0.234498	0.655256	0.957876
med28	0.963789	0.0471558	0.180826	0.817997	0.0886077	0.264405	0.575474	0.230724	0.600026	-0.145792	0.751543	0.881563	-0.388315	0.417583	0.649544	-0.242523	0.60174	0.747123	-0.563353	0.232301	0.640564	-0.514906	0.277588	0.807768
si:dkey-253i9.4	0.415032	0.195373	0.458475	-0.763676	0.0135207	0.068607	-0.121279	0.69144	0.909743	-1.17871	7.81432e-05	0.00123238	-0.536312	0.0990328	0.253904	0.642397	0.0411055	0.113427	-0.443858	0.149802	0.549181	0.14779	0.623536	0.952295
cadps2	0.00866804	0.997299	1	-1.08296	0.00768106	0.0447401	0.565343	0.15313	0.495871	-1.09163	0.00534672	0.0357714	0.556675	0.1722	0.37241	1.64831	6.42608e-05	0.000511658	-0.98099	0.014297	0.203186	-0.713398	0.0927052	0.560061
slc13a1	-0.026175	0.802581	0.934379	2.28147	0.129859	0.337468	0.100915	0.727193	0.922466	2.30764	0.0700102	0.225097	0.12709	0.567435	0.771137	-2.18055	0.249528	0.423065	-0.113199	0.678132	0.91238	-2.20245	0.214235	0.749275
iqub	-1.27342	0.223244	0.496335	0.0961658	0.962934	0.986529	2.37607	0.0800676	1	1.36958	0.185802	0.415172	3.64948	0.00614063	0.029585	2.2799	0.0891724	0.203123	-1.00988	0.405553	1	-1.35526	0.257897	1
asb15a	-4.26582	0.000124013	0.00141557	-2.67781	0.00065062	0.00592339	0.905186	0.196877	0.559496	1.58801	0.074532	0.234439	5.171	8.14812e-06	9.13746e-05	3.58299	8.64245e-06	8.62593e-05	0.270878	0.713308	0.922926	0.812036	0.305143	0.8275
lmod2a	-3.73366	3.59233e-06	6.05581e-05	-4.26479	9.40087e-08	2.85504e-06	1.65542	0.0351716	0.229888	-0.531134	0.501485	0.725961	5.38908	7.94362e-11	2.23151e-09	5.92021	5.05701e-13	2.22759e-11	-0.546976	0.479002	0.818141	-1.44646	0.0654816	0.483226
wasla	0.18535	0.67098	0.867669	-0.606558	0.171334	0.402203	-0.433762	0.311815	0.68183	-0.791908	0.0620704	0.207331	-0.619112	0.170347	0.369941	0.172796	0.706534	0.823699	0.929581	0.0301602	0.283072	0.510466	0.253723	0.787611
erc1a	-0.632553	0.794289	0.931036	0.17332	0.694323	0.861285	0.698397	0.61245	1	0.805873	0.507686	0.73054	1.33095	0.47459	0.698945	0.525078	0.921125	0.956752	-0.721712	0.782118	1	0.23889	0.884052	0.988838
wnk1a	0.741388	0.0921816	0.288257	0.104565	0.830532	0.930533	0.251521	0.544275	0.839606	-0.636823	0.12121	0.319741	-0.489867	0.279838	0.511551	0.146956	0.710738	0.826982	-0.322986	0.443055	0.795155	-0.134806	0.787949	0.975141
rad52	0.122975	0.913917	0.981168	0.24154	0.816444	0.923368	-0.206135	0.833548	1	0.118565	0.901449	0.957725	-0.32911	0.761042	0.894648	-0.447674	0.670786	0.79873	1.37959	0.187167	1	0.333666	0.737273	0.967658
prr5a	-0.122227	0.789559	0.928866	1.39871	0.00276326	0.0197753	-1.48126	0.00150229	0.0290266	1.52094	0.000660212	0.00708585	-1.35903	0.00539553	0.0265238	-2.87997	2.52034e-09	5.3548e-08	-0.132918	0.783561	0.945547	-0.353189	0.456387	0.902918
fbxl14a	0.409838	0.293388	0.576916	0.731546	0.0596034	0.203359	-0.1041	0.782751	0.943631	0.321708	0.394274	0.642321	-0.513938	0.198391	0.409006	-0.835646	0.0354497	0.101181	-0.315171	0.418876	0.784517	-1.20808	0.00222615	0.079387
chrm2b	-0.787223	0.454813	1	0.169704	0.919286	1	-0.253991	0.916101	1	0.956927	0.371976	1	0.533232	0.525741	1	-0.423695	0.840339	1	-0.424228	0.670018	1	-0.739335	0.637775	1
gnaia	0.282791	0.537729	0.786498	0.11369	0.806341	0.917742	-0.178581	0.681218	0.904899	-0.169101	0.6948	0.850446	-0.461372	0.319981	0.555015	-0.292271	0.526118	0.687685	-0.424511	0.331555	0.726879	0.128803	0.771639	0.97415
mpped2	-0.646426	0.304992	0.589594	-0.135925	0.790899	0.910406	2.67754	3.28839e-05	0.00165674	0.510502	0.420912	0.665405	3.32396	7.79248e-07	1.07828e-05	2.81346	2.12633e-05	0.000193242	0.129322	0.877605	0.973586	-0.221113	0.782894	0.975141
nav2b	-2.58997	2.34523e-09	8.32059e-08	-3.50194	5.06206e-16	9.94841e-14	-0.769985	0.0654818	0.321362	-0.911965	0.0299484	0.126601	1.81999	3.40922e-05	0.000333596	2.73195	4.38958e-10	1.08882e-08	-0.552786	0.182728	0.588565	-0.680687	0.134661	0.644994
exoc3l1	0.258335	0.568764	0.805163	-1.43495	0.0011843	0.00985586	1.23275	0.0037779	0.0538923	-1.69329	7.16392e-05	0.00114483	0.974415	0.0297686	0.105459	2.6677	2.63103e-09	5.56684e-08	-1.39432	0.00109117	0.0566112	0.66138	0.135762	0.647071
prmt7	0.703789	0.123224	0.348905	0.677821	0.132261	0.34181	0.512024	0.25381	0.625537	-0.0259689	0.951703	0.982338	-0.191765	0.676198	0.843363	-0.165796	0.713552	0.828925	0.540448	0.223808	0.630556	0.100184	0.833213	0.979643
ciapin1	-0.0603033	0.908017	0.978798	0.942476	0.0170216	0.0818213	0.71602	0.0668396	0.325009	1.00278	0.00972133	0.0558915	0.776323	0.067431	0.193581	-0.226457	0.544147	0.702357	-0.405758	0.298074	0.699077	-0.592766	0.129205	0.634671
coq9	-2.39598	4.08122e-08	1.06613e-06	-1.9951	3.66976e-06	6.89396e-05	1.27996	0.00197886	0.0352354	0.400887	0.336779	0.588877	3.67594	1.09518e-16	9.36402e-15	3.27505	6.67125e-14	3.40034e-12	-0.721717	0.0808347	0.43204	0.104392	0.813469	0.977172
polr2c	-0.227885	0.528845	0.779899	0.213483	0.505434	0.740224	0.0603777	0.860401	0.968226	0.441368	0.180439	0.408083	0.288263	0.436812	0.665746	-0.153105	0.629091	0.767732	-0.151631	0.649182	0.899236	-0.276793	0.397741	0.87573
shank2	2.20253	0.000556278	0.00518285	-0.328872	0.596459	0.804158	-0.242312	0.700005	0.913679	-2.5314	2.66254e-05	0.000502955	-2.44484	0.000182075	0.00148111	0.0865596	0.885389	0.93701	1.03051	0.0935256	0.459908	0.274385	0.651069	0.957813
metrn	0.923071	0.112945	0.330234	-1.2995	0.0232445	0.103439	2.10577	0.000141189	0.00512752	-2.22257	5.78698e-05	0.000956775	1.1827	0.0425557	0.137908	3.40527	4.73674e-09	9.42691e-08	-0.722889	0.189449	0.596174	0.440319	0.440325	0.897618
ccdc78	-3.78861	3.30718e-05	0.000445335	-0.97392	0.184656	0.421425	2.70114	0.000541613	0.014008	2.81469	0.00128346	0.0118485	6.48975	7.41701e-12	2.43258e-10	3.67506	2.66555e-06	2.99347e-05	-1.05216	0.141342	0.539258	-2.72831	0.00294004	0.0954266
ift140	1.39948	0.0193311	0.0934109	0.720395	0.223028	0.471063	0.0552446	0.936325	0.99036	-0.679086	0.232001	0.476617	-1.34424	0.0272849	0.0985124	-0.66515	0.265485	0.440907	0.274684	0.647574	0.898593	0.169556	0.790982	0.975141
tmem204	2.17885	5.76556e-06	9.19274e-05	-0.0317896	0.933184	0.975619	1.28283	0.00714555	0.0838724	-2.21064	5.99116e-07	1.953e-05	-0.896017	0.071237	0.201564	1.31462	0.00511028	0.0216879	-0.51692	0.278601	0.683366	1.67236	0.000283121	0.020537
cpne3	0.510756	0.16211	0.411696	0.477698	0.187198	0.425031	-0.37142	0.296388	0.670175	-0.0330584	0.923982	0.967917	-0.882177	0.0183242	0.0721328	-0.849118	0.0218942	0.0699634	0.155709	0.664456	0.90644	-0.0994385	0.778294	0.975036
cremb	2.52683	0.0018799	0.014552	1.65926	0.0309604	0.127324	-0.744914	0.427086	0.769596	-0.867565	0.308734	0.561357	-3.27174	0.000155491	0.00128732	-2.40417	0.00419805	0.0185105	-0.740586	0.331295	0.726879	-0.697214	0.401515	0.877193
fam168b	0.64817	0.119736	0.342897	0.577062	0.161618	0.387758	-0.770671	0.0637124	0.316682	-0.0711082	0.857863	0.936438	-1.41884	0.00107011	0.00685179	-1.34773	0.00169541	0.00880173	0.193698	0.649236	0.899236	-0.15272	0.702616	0.961887
abcd3a	0.0608054	0.871026	0.963629	-0.22662	0.576811	0.790861	0.741365	0.0545569	0.291371	-0.287425	0.453475	0.69124	0.68056	0.099095	0.253997	0.967985	0.0174178	0.0584856	-0.62027	0.107274	0.484327	-0.487226	0.220938	0.756261
acp5b	0.500845	0.37628	0.659487	2.08861	0.000954733	0.00820596	-0.644195	0.330745	0.698568	1.58777	0.0150258	0.0770863	-1.14504	0.0867146	0.23149	-2.73281	7.56807e-05	0.000592885	-0.435647	0.540707	0.851378	-1.37414	0.0306439	0.346827
f3a	4.92639	3.0371e-19	5.67965e-17	1.43855	0.00841376	0.0477558	0.0817763	0.886861	0.975011	-3.48784	6.32893e-12	6.73735e-10	-4.84461	8.09831e-18	8.57107e-16	-1.35678	0.0152904	0.0528453	-1.03125	0.0728048	0.412774	1.20855	0.0228623	0.298555
alg14	-0.79872	0.214409	0.484833	-0.0414796	0.960306	0.985767	0.00753448	0.992792	1	0.757241	0.211998	0.450935	0.806255	0.226554	0.44636	0.049014	0.954744	0.975865	-0.100945	0.871943	0.972284	0.0118979	0.996878	1
cxl34b.11	-0.19311	0.838121	1	0.404771	0.712957	1	-0.0910636	0.895745	1	0.597882	0.554584	1	0	1	1	-0.495835	0.629873	1	0	1	1	0.901469	0.713706	1
ccl34b.9	-1.76011	0.159777	0.408474	3.87894	9.99801e-05	0.00121709	0.0392667	0.958228	0.996775	5.63904	1.10555e-05	0.000240131	1.79937	0.19047	0.398097	-3.83967	0.000256863	0.00172698	0.45419	0.615098	0.884861	-0.364576	0.748997	0.969732
ccl34b.8	1.64217	0.130659	0.362821	3.38136	0.0018936	0.0144848	-0.473887	0.386614	0.739366	1.73919	0.104945	0.292599	-2.11606	0.0438177	0.141018	-3.85525	0.00108301	0.00601514	3.00901	0.00799079	0.157396	1.95758	0.172701	0.702709
LOC100141478	-0.495069	0.560452	0.80036	-0.990052	0.282034	0.539395	0.0852694	0.96273	1	-0.494983	0.615667	0.80526	0.580338	0.545863	0.752888	1.07532	0.281347	0.458131	1.48701	0.122738	1	2.02838	0.0257654	0.319661
ccl34b.4	-2.15307	0.0524757	0.194957	-0.935006	0.41776	0.668113	-3.12266	0.00249726	0.041109	1.21807	0.231727	0.476198	-0.969588	0.323773	0.559057	-2.18766	0.0346004	0.0994094	1.62778	0.0971232	0.467276	0.474973	0.668915	0.958866
ccl34b.1	-1.94118	0.0241799	0.110896	-2.26078	0.00631203	0.0381691	-2.38555	0.00259936	0.04219	-0.319599	0.713742	0.860708	-0.444373	0.577383	0.776715	-0.124774	0.820465	0.898397	2.30275	0.00472303	0.124963	3.12497	0.000286568	0.0207086
vipr2	-2.91355	0.00258586	0.0188101	1.3761	0.24562	0.497349	-2.69462	0.0100937	0.10473	4.28966	5.03744e-06	0.000123591	0.218928	0.85565	0.945678	-4.07073	0.00014642	0.00106312	0.574888	0.523331	0.842645	-0.569207	0.64056	0.95526
zgc:112982	-0.272909	0.539462	0.787987	-0.0689775	0.857588	0.942618	0.264316	0.552758	0.844346	0.203931	0.646907	0.823347	0.537224	0.243752	0.470075	0.333293	0.456818	0.629257	-0.663478	0.138171	0.537381	-0.297714	0.5464	0.928878
lipib	-1.94031	0.12562	1	-0.16921	0.949319	1	-1.17394	0.389877	1	1.7711	0.12378	1	0.766362	0.497579	1	-1.00473	0.442607	1	-0.0611673	0.959234	1	-0.486589	0.76601	1
abcc13	-2.2911	0.0125901	0.067013	-0.204086	0.550576	0.772105	-2.2034	0.0375666	0.238392	2.08701	0.0400739	0.155124	0.0876965	0.747065	0.887055	-1.99931	0.130641	0.268926	-1.27705	0.207646	0.616642	-1.3485	0.244288	0.781641
lyz	-2.19426	0.00258603	0.0188101	1.04447	0.12928	0.336648	-1.55003	0.0215886	0.172708	3.23872	2.56977e-06	6.88381e-05	0.644229	0.413522	0.645932	-2.59449	0.000247949	0.00167864	2.08725	0.00232582	0.0848263	0.591626	0.450803	0.902289
chodl	-4.52555	0.000120713	0.00137976	-2.16989	0.0316933	0.12953	-1.59536	0.146377	1	2.35566	0.0195002	0.0930703	2.93019	0.00933535	0.0417606	0.574529	0.586199	0.735801	1.71307	0.148221	1	-1.04185	0.407488	0.880166
zmp:0000000991	-0.00644893	0.940377	0.99006	0.824499	0.198336	0.440247	-0.608911	0.309695	0.68068	0.830948	0.151722	0.367204	-0.602462	0.357598	0.594528	-1.43341	0.0246493	0.076578	0.642777	0.281262	0.685561	-0.301423	0.66002	0.958727
gb:co360592	-0.796512	0.919191	0.982835	0.20517	0.449277	0.695295	-0.0957263	0.786166	1	1.00168	0.542923	0.756395	0.700786	0.751847	0.889677	-0.300896	0.357432	0.538758	-0.585434	0.717909	1	-1.70983	0.111782	1
ndufb4	-1.91636	1.03481e-05	0.000157465	-1.81384	2.43265e-05	0.00035236	1.18102	0.004115	0.057054	0.102525	0.805593	0.909546	3.09738	2.08761e-12	7.62599e-11	2.99485	6.03038e-12	2.14356e-10	-1.10986	0.00700525	0.151381	-0.115336	0.752317	0.969921
hgd	1.36285	0.0171859	0.0852182	3.05393	1.16447e-07	3.38558e-06	0.134386	0.819616	0.955305	1.69108	0.00310799	0.0235624	-1.22847	0.0407478	0.133575	-2.91954	1.5676e-06	1.86246e-05	0.821563	0.156517	0.558516	0.656885	0.306302	0.828023
LOC110438352	-3.77176	0.00286293	0.0204524	-3.75424	0.00160696	0.0126813	-0.124632	0.869954	1	0.0175195	0.917727	0.964725	3.64713	0.00491742	0.0245997	3.62961	0.00303816	0.0142893	-2.0038	0.113757	1	1.02846	0.339259	0.849423
ctnnd2a	0.125645	0.854242	0.957291	2.90517	1.53688e-05	0.000235474	-0.906379	0.22545	0.5948	2.77953	1.75873e-05	0.000352764	-1.03202	0.173042	0.373556	-3.81155	1.36422e-06	1.63827e-05	1.02692	0.187889	0.594209	-1.17011	0.0761057	0.514445
sbspon	1.0701	0.28908	0.572383	1.03744	0.298989	0.558035	-1.2146	0.268659	1	-0.0326615	0.962717	0.986591	-2.2847	0.0521059	0.160591	-2.25204	0.0531463	0.137763	-0.564931	0.590679	1	0.696695	0.529106	0.926262
rdh10a	-0.108897	0.875408	0.96567	0.338358	0.557583	0.777119	0.0867117	0.889142	0.975249	0.447255	0.438777	0.67929	0.195609	0.775236	0.902713	-0.251647	0.656559	0.787895	-1.95077	0.000875041	0.0498771	-0.348169	0.557017	0.93397
stau2	-0.391114	0.270419	0.552546	-1.92197	8.44437e-08	2.59541e-06	1.03761	0.00274363	0.0437565	-1.53086	1.00609e-05	0.000220787	1.42873	9.42227e-05	0.00082324	2.95959	4.35102e-16	3.35586e-14	-0.662802	0.0555571	0.365737	0.445205	0.213502	0.749275
rap1gap	-0.521371	0.515447	0.770514	2.16785	0.0174563	0.0835573	-1.8389	0.0588993	0.302871	2.68922	0.000951094	0.00943425	-1.31753	0.162331	0.359241	-4.00675	7.71e-05	0.000602388	1.0631	0.268487	0.673807	-0.688796	0.507478	0.919892
slc2a1a	-2.70953	2.87655e-05	0.000391829	-3.50066	1.94641e-07	5.31145e-06	5.07579	1.30232e-16	1.62157e-13	-0.791126	0.253078	0.501527	7.78532	3.3344e-34	5.44064e-31	8.57644	5.28219e-39	1.19959e-35	-2.08818	0.000231255	0.0213293	0.619274	0.474696	0.909569
phc2a	1.39263	0.00599647	0.0373799	0.397951	0.420039	0.669932	0.0500031	0.914888	0.982912	-0.994678	0.0408683	0.157279	-1.34263	0.00931294	0.0416889	-0.347948	0.489226	0.658108	0.495105	0.316952	0.713195	-0.0781352	0.863084	0.986263
eif4g3b	0.0917324	0.862574	0.960923	0.550204	0.250288	0.502964	0.989557	0.0294281	0.206601	0.458472	0.309412	0.562039	0.897824	0.058417	0.174167	0.439353	0.342303	0.522934	-0.324177	0.484758	0.821821	-0.579816	0.235776	0.771155
ephb2a	-2.85961	0.0115092	0.0625984	-1.60813	0.212365	0.459218	-0.727456	0.800147	1	1.25148	0.126497	0.328773	2.13215	0.0229565	0.0862742	0.880673	0.33158	0.512064	0.507893	0.808623	1	1.09052	0.324456	1
atp2b3b	-0.181032	0.840041	0.950801	1.69704	0.107996	0.299826	0.729593	0.437181	0.774721	1.87807	0.0588435	0.199486	0.910625	0.34182	0.577717	-0.967449	0.420083	0.597251	-0.54055	0.551905	0.858354	-1.20576	0.266661	0.798913
haus7	-0.352517	0.503825	0.762174	0.467236	0.312179	0.57275	-0.642036	0.17456	0.528394	0.819753	0.0858284	0.25707	-0.289519	0.537122	0.747318	-1.10927	0.0241943	0.0754283	0.939143	0.0508519	0.352606	0.0370371	0.972875	0.998312
emd	0.651364	0.136235	0.371716	-0.828698	0.0553502	0.193451	-0.261961	0.536694	0.835135	-1.48006	0.000367848	0.0044567	-0.913325	0.0408727	0.133872	0.566737	0.200216	0.36272	0.330736	0.435247	0.791608	1.05281	0.0157367	0.240888
flna	3.94524	7.14368e-17	9.99616e-15	1.99469	1.99731e-05	0.000297111	0.145529	0.758193	0.93329	-1.95055	1.6193e-05	0.000330639	-3.79971	2.16395e-15	1.36678e-13	-1.84916	9.08011e-05	0.000698488	0.123854	0.803106	0.951716	0.99337	0.0405879	0.394948
rpl10	0.0851001	0.723255	0.896683	-0.161978	0.555528	0.775782	0.213997	0.4024	0.751385	-0.247078	0.325179	0.57764	0.128897	0.660781	0.832245	0.375975	0.16874	0.322354	-0.52887	0.036076	0.304448	0.00561641	0.988645	0.999737
dnase1l1	0.212544	0.614513	0.833076	0.947272	0.0260758	0.112511	-0.749676	0.0826177	0.364053	0.734728	0.0748655	0.235014	-0.962221	0.0323376	0.112069	-1.69695	0.000132872	0.000977244	0.186512	0.670362	0.909014	-0.212494	0.609316	0.948034
si:dkey-93l1.6	-0.280115	0.845686	1	-0.098932	0.717592	1	-0.320706	0.9225	1	0.181183	0.86454	1	0	1	1	-0.221774	0.653605	1	1.46771	0.321309	1	0.777434	0.994515	1
zgc:193598	0.968231	0.322459	0.607571	1.79706	0.142479	0.358019	0.420578	0.927408	1	0.828828	0.617642	0.806155	-0.547654	0.397953	0.632615	-1.37648	0.195121	0.356237	0.798271	0.516535	1	-0.608434	0.729739	1
smim4	-2.86717	1.99698e-09	7.21291e-08	-2.5423	5.68338e-08	1.83511e-06	0.467262	0.296109	0.670098	0.324871	0.477456	0.707902	3.33443	6.50692e-12	2.16676e-10	3.00956	2.41631e-10	6.25943e-09	-1.08746	0.0151481	0.208706	-0.18429	0.690811	0.959938
kctd6b	-0.452968	0.249065	0.527219	-0.0173818	0.969524	0.988383	-0.175442	0.638464	0.883872	0.435586	0.241503	0.487466	0.277526	0.496353	0.715603	-0.15806	0.678936	0.804674	-0.445296	0.242976	0.650723	0.204346	0.603349	0.945952
abhd6b	-2.11491	0.0192728	0.0931968	-0.35974	0.606966	0.81057	-3.10093	0.00209949	0.0364162	1.75517	0.04861	0.176222	-0.986025	0.315292	0.550068	-2.74119	0.00738606	0.0292878	0.918154	0.289057	0.690673	0.271273	0.750708	0.969745
flnb	-0.345878	0.415188	0.69152	0.442249	0.351089	0.609418	-0.387822	0.38118	0.735382	0.788127	0.0671953	0.218974	-0.0419437	0.975429	1	-0.830071	0.0791114	0.185879	-0.963819	0.0315257	0.287721	0.451456	0.282535	0.810372
slmapb	4.73185	7.95987e-16	9.53755e-14	2.50759	1.33307e-05	0.000208627	0.430464	0.483615	0.803463	-2.22426	8.5588e-05	0.00132626	-4.30138	3.83709e-13	1.58838e-11	-2.07712	0.000295576	0.00194536	0.199838	0.70581	0.920934	0.0874801	0.913448	0.991693
atp6ap1lb	-2.22056	0.0530061	0.196272	-0.328933	0.74986	0.89081	-2.41586	0.034891	0.229004	1.89163	0.0855142	0.256397	-0.195307	0.849977	0.943407	-2.08693	0.0781735	0.184417	-0.195155	0.861051	0.968878	-0.0647322	0.968478	0.997854
dnah12	0.486175	0.695413	0.882015	2.35821	0.0901531	0.267162	0.54515	0.65964	1	1.87204	0.168768	0.392205	0.0589758	0.955014	0.993999	-1.81306	0.22543	0.393507	0.570987	0.624643	1	-1.31883	0.377721	0.868661
asb14b	-1.37568	0.0979821	0.300571	0.09739	0.965042	0.986854	2.82623	0.0125062	0.120817	1.47307	0.0770344	0.239392	4.20191	0.000206264	0.00165113	2.72884	0.0112236	0.0412737	0.956414	0.57135	0.86812	2.26001	0.0672318	0.489912
fam208ab	0.14124	0.74815	0.908348	0.775372	0.0456707	0.167799	0.389008	0.310966	0.681663	0.634132	0.0726257	0.23063	0.247768	0.485656	0.707216	-0.386364	0.34826	0.529069	-0.515683	0.189991	0.59658	-0.727113	0.0669845	0.489281
LOC110438318	2.07627	0.136162	0.371716	1.21393	0.370221	0.627728	-0.111201	0.902554	1	-0.862342	0.502122	0.726473	-2.18748	0.125024	0.300328	-1.32513	0.329255	0.509667	-0.744053	0.436563	1	0.107532	0.917489	0.992034
zgc:114174	0.528322	0.156298	0.402775	0.377301	0.304717	0.564345	1.0229	0.00480489	0.0635983	-0.151021	0.67258	0.836753	0.494583	0.20695	0.420457	0.645603	0.0934169	0.210722	-1.93163	1.2442e-07	0.000114152	-1.16486	0.00195499	0.0726952
zgc:173570	0.402862	0.368808	0.652425	0.776159	0.0826694	0.252417	-0.00100685	0.984404	1	0.373297	0.4005	0.647868	-0.403869	0.376023	0.611847	-0.777166	0.0905338	0.205434	0.109259	0.80164	0.951314	0.0940662	0.863683	0.986263
zgc:100832	-0.750536	0.131699	0.364696	-0.876713	0.0732132	0.232288	0.0336917	0.946018	0.992058	-0.126177	0.789808	0.901512	0.784227	0.123738	0.297969	0.910404	0.0687996	0.167464	0.272326	0.563031	0.863602	0.501179	0.316723	0.83454
zgc:114081	-0.694105	0.155247	0.401045	0.567246	0.190449	0.429736	0.367459	0.412306	0.760197	1.26135	0.00580738	0.0382031	1.06156	0.0350434	0.11933	-0.199787	0.626955	0.766046	-0.543546	0.225063	0.632177	-0.453754	0.296574	0.821809
LOC110438317	0.529382	0.798166	1	0.0818739	0.980127	1	0.383254	0.800817	1	-0.447508	0.766324	1	-0.146128	0.993798	1	0.30138	0.787251	1	-0.444031	0.78372	1	-0.450858	0.667464	1
zgc:153722	0.0405247	0.983273	1	0.122955	0.868553	0.947804	-1.42694	0.0230253	0.179507	0.0824299	0.878478	0.947355	-1.46746	0.0217075	0.0826592	-1.54989	0.0141147	0.0497225	0.248953	0.689643	0.915756	0.318957	0.553009	0.932066
fbxo44	-0.341947	0.404573	0.682573	0.357819	0.33995	0.599193	-0.0265131	0.937452	0.990667	0.699766	0.0639726	0.211815	0.315434	0.458631	0.685078	-0.384332	0.313777	0.493064	-0.0367368	0.925673	0.985713	-0.605546	0.114269	0.607849
si:ch211-224l10.4	0.580259	0.64147	0.848985	3.25783	0.0356357	0.140718	0.0338	0.95868	1	2.67757	0.08433	0.254259	-0.546459	0.624805	0.808178	-3.22403	0.0428508	0.117065	1.27286	0.31477	1	-3.17952	0.0451178	0.415629
LOC570014	2.49132	0.00724683	0.043494	1.20116	0.188948	0.427629	-2.8822	0.00239608	0.0399699	-1.29016	0.139283	0.349043	-5.37352	7.29286e-08	1.2482e-06	-4.08336	2.74304e-05	0.000241659	1.2333	0.174609	0.578674	0.81544	0.377488	0.868661
fkbp1ab	0.946551	0.062758	0.221811	0.236507	0.615111	0.815342	-1.49277	0.00529558	0.0682785	-0.710043	0.150673	0.365445	-2.43932	1.04914e-05	0.000115211	-1.72928	0.00155119	0.00816711	0.815703	0.135982	0.535086	0.528152	0.328893	0.841906
sdcbp2	1.44446	0.000136501	0.00154055	0.395724	0.290081	0.548207	-0.0307731	0.932132	0.989446	-1.04874	0.00373723	0.0271737	-1.47523	0.000124867	0.00106254	-0.426497	0.261105	0.435971	0.228641	0.530363	0.846018	0.288277	0.452671	0.902532
snphb	-0.701324	0.454578	1	1.9202	0.188571	0.426886	-0.445451	0.594266	1	2.62152	0.0409704	0.157484	0	1	1	-2.36565	0.0859215	0.197921	1.86475	0.141489	1	-0.244078	0.87158	1
sulf2b	1.44894	0.00599384	0.0373751	1.96961	0.000167629	0.00187325	0.420574	0.411096	0.75906	0.520667	0.302128	0.555173	-1.02837	0.0546095	0.166059	-1.54903	0.00355082	0.0162143	1.04311	0.041582	0.3246	0.8768	0.100017	0.575371
si:ch211-218g4.2	0.744504	0.20221	0.466975	-0.243981	0.621346	0.819652	0.646985	0.216684	0.585254	-0.988485	0.0624003	0.207991	-0.0975191	0.938716	0.985917	0.890966	0.093545	0.210917	-0.885075	0.0933083	0.459469	-0.00633834	0.979633	0.99919
phf20b	1.28385	0.00335034	0.0232779	0.91816	0.0348025	0.138376	-0.377435	0.371826	0.729919	-0.365687	0.374557	0.624333	-1.66128	0.000193826	0.00156435	-1.2956	0.00338481	0.0155956	0.740122	0.0799168	0.429554	-0.443845	0.314238	0.832546
ddx23	0.329054	0.313989	0.599458	0.573626	0.0760025	0.237876	-0.172141	0.587603	0.860042	0.244572	0.429671	0.672644	-0.501195	0.132998	0.313687	-0.745767	0.0237732	0.0744904	-0.153672	0.629964	0.891736	-0.42528	0.191824	0.725697
adcy6a	0.339596	0.400804	0.678748	0.80313	0.0479188	0.173932	-0.310958	0.436435	0.774373	0.463534	0.239933	0.485867	-0.650554	0.118848	0.289288	-1.11409	0.00724699	0.0288432	-0.032614	0.92814	0.985713	-0.957093	0.0197378	0.275461
g6pd	-0.075154	0.877088	0.966467	1.61953	0.00217536	0.0162093	-1.51194	0.0041346	0.0572092	1.69468	0.000770455	0.00800983	-1.43678	0.00910372	0.0409114	-3.13146	9.70287e-09	1.82109e-07	1.368	0.00966795	0.169898	-0.0684808	0.90358	0.990711
naa10	-0.324503	0.297785	0.582062	0.0235988	0.913385	0.967189	0.18946	0.514154	0.821214	0.348102	0.229562	0.473749	0.513963	0.10257	0.260854	0.165861	0.608837	0.753224	-0.322092	0.26586	0.671661	-0.241739	0.405668	0.879493
lmod3	-3.39612	3.69428e-06	6.18598e-05	-3.45315	1.82305e-06	3.76376e-05	1.40487	0.0436207	0.259243	-0.0570249	0.948565	0.981309	4.80099	1.37922e-10	3.68419e-09	4.85802	4.14996e-11	1.25847e-09	-0.419933	0.551645	0.858137	-0.715192	0.334288	0.845097
zbtb46	-0.442672	0.302924	0.587184	-0.770106	0.0752241	0.236285	0.983391	0.0198495	0.162831	-0.327434	0.440544	0.680516	1.42606	0.00123101	0.00769577	1.7535	6.4255e-05	0.000511658	-1.72865	5.74167e-05	0.00932195	0.197826	0.628929	0.953182
sec13	0.813975	0.0134189	0.0703282	0.603734	0.0638475	0.212884	0.426485	0.181084	0.538056	-0.210241	0.503879	0.727348	-0.38749	0.243217	0.469551	-0.177249	0.584405	0.734336	-0.509823	0.109616	0.488826	-0.241763	0.45597	0.902918
cand2	-4.68269	5.31506e-09	1.7044e-07	-4.26398	5.22335e-08	1.70503e-06	1.4035	0.062059	0.312173	0.418704	0.564519	0.771528	6.08619	9.69409e-14	4.56275e-12	5.66749	1.13097e-12	4.67933e-11	-0.939559	0.214797	0.624889	0.0819328	0.894554	0.989788
rpl32	0.195284	0.442372	0.714841	-0.511543	0.057372	0.198079	0.339017	0.186705	0.54544	-0.706827	0.00542653	0.0361751	0.143733	0.627492	0.809945	0.85056	0.0017616	0.00907392	-0.786293	0.00199894	0.0791942	-0.0151577	0.924792	0.99298
zmp:0000000735	-0.353281	0.428386	0.702408	0.693316	0.147459	0.365902	-0.243669	0.598594	0.865663	1.0466	0.0180179	0.0879548	0.109612	0.793196	0.913413	-0.936985	0.053514	0.138505	0.475591	0.289412	0.690966	-0.817042	0.0928677	0.560484
ssuh2.4	0.0667926	0.914573	0.981423	1.42551	0.0119994	0.0628428	-0.830833	0.175819	0.530235	1.35872	0.0114549	0.0635524	-0.897626	0.148264	0.337755	-2.25634	0.000236462	0.00161185	0.805048	0.194361	0.601556	-0.712275	0.212137	0.747111
smc3	0.15259	0.740415	0.905107	0.876137	0.0327697	0.132708	-0.423111	0.288631	0.662726	0.723547	0.0586454	0.199002	-0.575701	0.177274	0.379388	-1.29925	0.00180438	0.0092593	0.817536	0.0383411	0.312319	-0.553391	0.187467	0.720621
rbm20	-4.96714	1.93972e-18	3.31742e-16	-4.3541	2.20083e-15	3.59863e-13	0.0852058	0.923948	0.986299	0.613042	0.259813	0.508992	5.05235	3.07231e-18	3.60214e-16	4.43931	2.87909e-15	1.89215e-13	-0.184268	0.750442	0.936641	-1.19778	0.0487657	0.428464
pdcd4b	1.67003	0.00125606	0.0104333	1.38714	0.00670355	0.0400391	-0.187236	0.702948	0.91445	-0.282892	0.569862	0.775099	-1.85727	0.000448752	0.00322917	-1.57438	0.00258349	0.0125355	1.24298	0.0136705	0.198677	0.000526436	0.958503	0.996964
bbip1	-0.887071	0.0119779	0.0644244	-0.54273	0.118076	0.318196	0.374175	0.260647	0.633569	0.344342	0.306543	0.559413	1.26125	0.000456152	0.00327399	0.916904	0.00940529	0.0357114	0.267877	0.416382	0.782901	-0.205005	0.535452	0.926489
shoc2	0.964491	0.00178004	0.0139027	0.296923	0.335018	0.594756	0.545786	0.0688972	0.329497	-0.667569	0.0216262	0.100163	-0.418706	0.185722	0.391102	0.248863	0.413897	0.591708	-0.550981	0.0669843	0.396716	-0.0248036	0.94496	0.995417
adra2a	1.38151	0.059782	0.213702	3.93352	1.73612e-07	4.79522e-06	-0.145271	0.861233	0.968226	2.55201	0.000510347	0.00579789	-1.52678	0.0513678	0.158866	-4.07879	3.26737e-07	4.485e-06	0.316805	0.71641	0.924607	-1.71706	0.0186614	0.265897
LOC101885772	-0.172592	0.991867	1	-0.866473	0.454317	0.699268	0.672128	0.449541	0.781237	-0.69388	0.461234	0.696863	0.84472	0.491129	0.711946	1.5386	0.157467	0.307547	-2.12928	0.0293451	0.279075	-0.359256	0.65912	0.958727
abi3bpb	0.879125	0.0481588	0.183624	0.840151	0.056562	0.196377	0.666679	0.121366	0.443275	-0.0389736	0.926447	0.969212	-0.212445	0.64031	0.818519	-0.173472	0.700029	0.818712	0.310323	0.466638	0.809799	-1.011	0.0229357	0.298992
LOC110438285	-1.10688	0.45376	1	0.999847	0.443776	1	-0.454265	0.784902	1	2.10672	0.132886	1	0.652612	0.639005	1	-1.45411	0.32807	1	-0.775375	0.500747	1	-0.925636	0.478667	1
impg2b	0.346633	0.761806	1	1.11289	0.353848	1	0.631752	0.615207	1	0.766261	0.551606	1	0.285119	0.854092	1	-0.481142	0.715656	1	1.17696	0.420391	1	1.27606	0.412107	1
LOC108181182	-1.93865	0.0628597	0.222073	-1.48754	0.130814	0.339238	0.585418	0.600792	1	0.451105	0.643586	0.821274	2.52407	0.0215163	0.0820746	2.07296	0.046945	0.125328	-1.74655	0.116417	1	-0.277801	0.831216	0.979643
rrbp1b	-1.60946	0.0211645	0.100071	-0.841239	0.212463	0.459257	0.0147815	0.999597	1	0.768218	0.259236	0.508301	1.62424	0.0233616	0.0873606	0.85602	0.219603	0.387004	-0.0918617	0.966041	0.997151	1.9771	0.0033334	0.103627
pet117	-0.771477	0.226648	0.500302	-1.00826	0.104448	0.293635	0.330069	0.582468	0.857524	-0.23678	0.690165	0.847479	1.10155	0.0909504	0.238903	1.33833	0.0350964	0.100523	-0.482044	0.420967	0.785254	0.176939	0.813855	0.977172
csrp2bp	-0.66222	0.157347	0.404693	-0.972328	0.0353448	0.139921	0.173259	0.698924	0.913679	-0.310108	0.486771	0.714786	0.835479	0.0799043	0.219131	1.14559	0.0148645	0.0516693	-0.167126	0.708427	0.921093	0.218115	0.646807	0.956554
dzank1	0	1	1	0.814234	0.328733	1	0	1	1	0.828335	0.458305	1	0	1	1	-0.758206	0.443642	1	0.968852	0.585645	1	-0.69665	0.570267	1
polr3f	-0.35287	0.478729	0.744223	-0.0285534	0.96763	0.987327	-0.0889786	0.844254	0.963701	0.324317	0.484441	0.713106	0.263892	0.6139	0.800762	-0.0604252	0.882158	0.935548	0.288616	0.53707	0.849877	0.194662	0.700899	0.961653
nptxrb	-0.383773	0.517417	1	1.1758	0.47804	1	-0.170675	0.725825	1	1.55957	0.161432	1	0	1	1	-1.34648	0.309667	1	0	1	1	-0.207448	0.924113	1
dnal4b	0.996459	0.0770938	0.254381	-0.43495	0.478391	0.719398	-0.174141	0.751607	0.931145	-1.43141	0.0106582	0.0601278	-1.1706	0.0487736	0.152651	0.260808	0.709151	0.825841	-0.233204	0.687019	0.915595	1.11871	0.0642012	0.480068
fam20cl	-0.50935	0.837389	1	1.14045	0.265419	1	-0.358745	0.829205	1	1.6498	0.177468	1	0	1	1	-1.4992	0.200344	1	0	1	1	-0.0563984	0.849084	1
LOC110438280	0.778978	0.471193	0.738917	0.0822639	0.953894	0.984184	-0.0224338	0.969142	1	-0.696714	0.475308	0.706481	-0.801411	0.473082	0.698037	-0.104698	0.925245	0.959224	0.222798	0.810318	1	0.929345	0.332689	0.843721
LOC793843	0.575506	0.66135	0.861861	0.235382	0.864843	0.945946	0.328308	0.786916	1	-0.340124	0.766794	0.888739	-0.247198	0.887782	0.961543	0.0929262	0.904272	0.947558	0.649354	0.471937	1	1.12162	0.252937	0.787187
LOC100536326	0.0513407	0.951462	0.994125	0.410392	0.638424	0.830177	-1.69719	0.0803884	0.358122	0.359051	0.671202	0.836047	-1.74853	0.0764786	0.212465	-2.10758	0.0322945	0.0944168	0.527807	0.580986	0.871705	0.373922	0.669607	0.958866
LOC110438279	-0.486656	0.634386	0.845031	0.419239	0.828122	0.929276	-0.742994	0.65941	1	0.905895	0.454839	0.692434	-0.256339	0.984922	1	-1.16223	0.507651	0.673365	1.80079	0.103546	1	-0.298563	0.881627	1
LOC101886000	-0.14487	0.864386	0.961751	0.70251	0.543144	0.766243	-0.931332	0.393978	0.745193	0.84738	0.417837	0.662542	-0.786462	0.505689	0.723945	-1.63384	0.159612	0.310194	1.84664	0.0696382	0.4033	1.13576	0.234005	0.769032
si:dkey-4c23.3	-0.502825	0.556132	0.797091	0.225153	0.856594	0.942148	-0.845452	0.400058	0.749711	0.727978	0.40602	0.652387	-0.342627	0.75656	0.892314	-1.0706	0.299322	0.477957	1.11282	0.225982	0.633465	0.983148	0.205988	0.743134
vtg2	-1.87719	0.0707084	0.240176	3.38665	0.00901417	0.0502566	-0.15344	0.835075	0.961365	5.26383	5.69546e-06	0.000135675	1.72374	0.112423	0.27762	-3.54009	0.00562004	0.0234233	-0.0752094	0.933675	0.986964	-2.01384	0.195509	0.730981
vtg7	-0.786192	0.302822	0.5871	4.90532	0.00183035	0.0141054	-0.240897	0.800142	0.949166	5.69151	3.09511e-05	0.000566621	0.545295	0.444027	0.672497	-5.14622	0.00102855	0.00576277	0.490011	0.687064	0.915595	-2.31564	0.17551	0.706122
p3h2	-0.179267	0.785052	0.926566	-0.711899	0.312206	0.57275	1.21802	0.08338	0.365839	-0.532632	0.445802	0.685274	1.39729	0.057578	0.172283	1.92992	0.00819114	0.0319197	-1.31462	0.0593401	0.375333	2.30965	0.00140866	0.0583891
LOC101883865	1.94553	0.0329136	0.139033	0.723598	0.151553	0.372083	-0.622032	0.668546	1	-1.22193	0.418718	0.663219	-2.56756	0.0147336	0.0603524	-1.34563	0.0745979	0.1782	1.48888	0.325438	1	1.14665	0.712449	0.963187
si:ch73-6k16.1	0.603015	0.337466	0.623111	-0.466482	0.445429	0.691773	-0.302456	0.623854	0.877842	-1.0695	0.0712094	0.227734	-0.905471	0.163176	0.360364	0.164025	0.798561	0.88561	1.4369	0.0195182	0.232784	0.838316	0.174481	0.704
uts2d	0.789355	0.532213	0.782196	0.228574	0.872661	0.949195	-0.502562	0.530807	0.831621	-0.560782	0.631477	0.813794	-1.29192	0.25794	0.487496	-0.731135	0.470386	0.641164	3.08361	0.0287644	0.277323	1.55805	0.376285	0.868386
LOC101884430	1.49269	0.0887372	0.281668	2.44956	0.00447497	0.0288712	-1.43226	0.126236	0.450621	0.956866	0.1884	0.419062	-2.92495	0.00130635	0.00810014	-3.88182	1.92788e-05	0.000177256	2.12058	0.0203962	0.235939	-1.29482	0.158381	0.683258
si:ch211-117l17.6	-0.363996	0.906044	0.978325	1.61326	0.154243	0.376372	-1.52907	0.212127	1	1.97726	0.117453	0.313519	-1.16507	0.279212	0.510856	-3.14233	0.0204418	0.0664457	0.225202	0.770524	1	0.0230009	0.89806	0.99009
si:ch211-117l17.5	1.75534	0.101455	0.308132	2.50614	0.0191737	0.0895548	1.20606	0.126331	0.450621	0.750804	0.424098	0.668337	-0.549279	0.985614	1	-1.30008	0.491926	0.660365	-0.679116	0.333621	0.728476	-0.651854	0.62397	0.952359
rgs2	4.28104	2.8756e-11	1.49845e-09	1.70249	0.00489	0.0311166	0.81086	0.225473	0.5948	-2.57855	5.07567e-05	0.000857369	-3.47018	6.97233e-08	1.19648e-06	-0.891627	0.106277	0.231652	0.838512	0.177529	0.583995	0.0240272	0.9818	0.999334
uchl5	-0.0894506	0.803554	0.934895	-0.23558	0.477705	0.719013	0.136541	0.66816	0.898184	-0.146129	0.638341	0.818664	0.225992	0.52045	0.735184	0.372121	0.271105	0.4469	-0.137237	0.656448	0.902888	-0.00187384	0.973157	0.998312
glrx2	-0.85188	0.060729	0.21611	-1.13585	0.0110439	0.0588126	1.29045	0.00249409	0.041109	-0.283969	0.520074	0.739979	2.14233	3.3718e-06	4.10061e-05	2.4263	8.36039e-08	1.31344e-06	-1.1231	0.0085179	0.162052	-0.333381	0.470101	0.906944
b3galt2	0.374497	0.515929	0.770632	1.51358	0.00749584	0.0438362	1.20663	0.0284214	0.202386	1.13909	0.0354558	0.1419	0.832132	0.148199	0.337692	-0.306954	0.599853	0.745675	-0.583246	0.28539	0.68767	-1.13804	0.0457891	0.41915
si:dkey-21e2.16	-0.525551	0.731021	0.900334	0.700167	0.408025	0.659572	-1.14988	0.240903	0.611501	1.22572	0.233982	0.478898	-0.624325	0.410035	0.643541	-1.85004	0.0647597	0.160148	1.63477	0.104126	0.478798	1.97342	0.0777385	0.518167
si:dkey-21e2.15	0.15053	0.841955	0.95173	1.56675	0.0485869	0.175702	-1.39145	0.110789	0.422229	1.41622	0.0643704	0.212739	-1.54198	0.0801157	0.219333	-2.9582	0.000907882	0.0051703	0.967516	0.27734	0.682247	0.0396886	0.964739	0.997233
si:dkey-21e2.14	0.551941	0.394212	1	0.598552	0.373938	1	0	1	1	0.0466115	0.977777	1	-0.472521	0.545429	1	-0.519132	0.523048	1	0	1	1	0.149386	0.927274	1
si:dkey-21e2.13	0.12013	0.879984	0.967872	1.15942	0.147478	0.365902	-1.72107	0.052087	0.283921	1.03929	0.180503	0.408109	-1.8412	0.0426903	0.138253	-2.88049	0.00170039	0.00882199	2.12622	0.0187028	0.228151	0.777077	0.334928	0.84557
si:dkey-21e2.10	-0.617601	0.491529	0.75338	1.12528	0.144762	0.362065	-1.28695	0.117964	0.437429	1.74288	0.0275894	0.119507	-0.669352	0.408258	0.64188	-2.41223	0.00433951	0.0189601	0.0208337	0.96998	0.998912	0.342818	0.71779	0.964541
si:dkey-21e2.8	-0.365406	0.755061	0.912343	2.01142	0.0835733	0.254059	0.337273	0.979465	1	2.37682	0.0633578	0.210291	0.70268	0.78464	0.908531	-1.67414	0.106925	0.232494	1.24493	0.391238	1	0.887978	0.714617	0.963448
si:dkey-21e2.4	0.860013	0.364634	0.649347	0.489763	0.56315	0.781185	-0.406378	0.650147	0.890876	-0.37025	0.72137	0.86528	-1.26639	0.197118	0.407386	-0.896142	0.323565	0.502948	0.373808	0.622013	0.888636	1.08814	0.363686	0.863193
polrmt	-0.333918	0.486359	0.749425	0.0335049	0.955083	0.984666	0.461681	0.32585	0.69436	0.367423	0.428568	0.672001	0.795599	0.10616	0.266851	0.428176	0.372982	0.553542	0.11043	0.815316	0.954987	-0.296218	0.55183	0.931062
cdc14ab	1.10753	0.0092107	0.0529159	-0.738116	0.0748096	0.235344	1.91902	2.09673e-06	0.000170795	-1.84564	4.29159e-06	0.000107101	0.811498	0.0542242	0.165221	2.65714	3.11753e-10	7.9056e-09	-1.89969	2.62714e-06	0.00108296	0.453929	0.273232	0.804489
gpr88	2.15633	0.00663819	0.0406613	-0.794535	0.416138	0.667041	0.448154	0.542256	0.838679	-2.95087	0.000318015	0.00399748	-1.70818	0.0424137	0.13763	1.24269	0.175224	0.331274	-0.6455	0.406441	0.777555	1.22031	0.182773	0.714891
vcam1b	-0.513379	0.379062	0.661581	-2.5946	5.16295e-06	9.19211e-05	-2.1427	8.74994e-05	0.00346657	-2.08122	0.000134491	0.00194126	-1.62932	0.00471886	0.023801	0.451895	0.441204	0.616157	-0.80419	0.138294	0.537381	-0.211595	0.702042	0.961873
slc30a7	1.25321	0.00169245	0.0133541	0.529878	0.177351	0.410658	-0.0218342	0.95437	0.995032	-0.723334	0.0579207	0.198065	-1.27505	0.00175758	0.0104094	-0.551712	0.168543	0.322069	-0.369254	0.344524	0.736358	-0.207055	0.590727	0.94428
dph5	0.567648	0.189804	0.451119	-0.221877	0.632476	0.826804	-0.492232	0.25797	0.630263	-0.789525	0.0622374	0.207617	-1.05988	0.0199899	0.0774287	-0.270355	0.533093	0.69319	0.488494	0.26663	0.672146	0.980424	0.0285314	0.33531
s1pr1	3.66015	1.41642e-11	8.00635e-10	1.81236	0.000630667	0.00577219	-0.977926	0.0740981	0.342529	-1.8478	0.000389758	0.00466242	-4.63808	1.51034e-16	1.23219e-14	-2.79028	4.84067e-07	6.44971e-06	-0.116873	0.788541	0.946906	0.288569	0.64661	0.956553
zbtb37	-0.169265	0.790083	0.929099	-0.351135	0.620569	0.819249	-0.293738	0.690792	0.909358	-0.18187	0.814275	0.914175	-0.124474	0.907785	0.971386	0.0573966	0.916667	0.954542	0.52463	0.460439	0.80571	2.12753	0.00477731	0.126711
serpinc1	0.956075	0.3649	0.649359	3.93931	0.000255955	0.00270639	-1.38332	0.0679	0.327241	2.98324	0.0058121	0.038214	-2.33939	0.015993	0.0646139	-5.32263	1.35e-05	0.000129058	2.6418	0.0074599	0.153964	1.44728	0.263325	0.796211
rc3h1a	0.788392	0.31589	0.601508	0.621337	0.425507	0.674871	0.683755	0.338547	0.705185	-0.167055	0.813471	0.913747	-0.104636	0.986715	1	0.0624185	0.820775	0.89846	-0.0861094	0.975784	1	-0.295733	0.889591	0.989353
stil	0.290967	0.801669	0.933833	0.762144	0.455949	0.701105	-0.682491	0.488574	0.805696	0.471177	0.6029	0.795627	-0.973458	0.353708	0.59022	-1.44463	0.161469	0.313058	0.260897	0.759184	0.937986	-0.213996	0.882951	0.988838
eps15l1a	0.299163	0.57074	0.80662	-0.254355	0.582682	0.795235	0.960554	0.0416498	0.253063	-0.553518	0.236913	0.482878	0.661391	0.157694	0.352471	1.21491	0.0112614	0.0413905	-0.411621	0.385982	0.763657	0.0529179	0.850834	0.982793
klf2a	0.524383	0.408936	0.686362	-1.09981	0.0695254	0.224704	-0.107343	0.857412	0.967593	-1.6242	0.00590537	0.0385993	-0.631726	0.325703	0.560984	0.99247	0.105307	0.230349	-1.93096	0.0010079	0.0538947	-0.138744	0.828374	0.979643
skp2	-1.34973	0.170613	0.423569	-0.602842	0.525216	0.754119	0.00528216	0.991398	1	0.746886	0.430511	0.672879	1.35501	0.176559	0.378403	0.608124	0.52728	0.688667	1.35609	0.145012	0.544173	0.723375	0.43025	0.893528
nadk2	-0.543941	0.288235	0.571609	-0.405313	0.422866	0.672866	0.499851	0.30562	0.678657	0.138628	0.776307	0.894467	1.04379	0.0449164	0.143539	0.905163	0.0777137	0.183714	0.0514687	0.91669	0.983143	0.283838	0.582075	0.941678
gdpd4b	-1.54072	0.00164404	0.0130493	-1.26812	0.00754275	0.0440475	-0.331586	0.479597	0.801335	0.272599	0.561313	0.769278	1.20913	0.0160884	0.0648839	0.936533	0.0546036	0.140723	-0.397843	0.398036	0.772152	-0.0492366	0.921601	0.992579
myo7ab	-1.14139	0.136398	0.371844	-1.72968	0.0241303	0.106339	-2.73392	0.00122113	0.0248386	-0.588296	0.43348	0.675052	-1.59253	0.0670217	0.192643	-1.00423	0.239583	0.410739	-0.671895	0.45092	0.800509	-0.129008	0.898216	0.99009
capn5b	-0.644674	0.483032	1	-0.288018	0.833543	1	-0.326216	0.870121	1	0.356657	0.601545	1	0.318458	0.592879	1	-0.0381987	0.961225	1	0.539694	0.778988	1	-0.289767	0.763269	1
cul5b	-2.23769	0.0366412	0.150522	-1.49786	0.142777	0.358505	-0.290072	0.837589	0.962165	0.739826	0.467715	0.701418	1.94761	0.0627109	0.183546	1.20779	0.215465	0.382276	-0.16321	0.848207	0.965897	-0.55028	0.620547	0.950983
slc35f2	1.38719	0.00970898	0.0550203	-0.185472	0.748116	0.88967	0.50408	0.347176	0.712416	-1.57266	0.00229031	0.0185439	-0.883105	0.104837	0.264764	0.689552	0.222893	0.390544	-0.496509	0.355433	0.743234	0.533453	0.338453	0.848236
elmod1	-0.495129	0.74037	0.905107	0.853261	0.518554	0.749132	-1.21588	0.353559	1	1.34839	0.309738	0.562378	-0.72075	0.553131	1	-2.06914	0.137934	0.279889	0.308709	0.806903	1	-1.35029	0.323246	1
gria4b	0.466602	0.520039	0.773289	0.334076	0.634574	0.828298	-0.9154	0.218011	0.585598	-0.132526	0.85637	0.935657	-1.382	0.0726928	0.204471	-1.24948	0.100567	0.222576	-0.264103	0.765572	0.940881	-0.531284	0.49972	0.918706
si:dkey-247m21.3	-1.08809	0.252914	1	0.221692	0.96118	1	0.555738	0.756004	1	1.30978	0.210708	1	1.64383	0.161621	1	0.334046	0.790953	1	-0.424207	0.785074	1	1.01512	0.418389	1
dusp4	-1.3371	0.0899159	0.283356	-1.79229	0.0251764	0.109765	0.132171	0.909901	0.981683	-0.455185	0.582635	0.782513	1.46928	0.0758977	0.21127	1.92446	0.0207922	0.067285	-0.0374696	0.954139	0.993035	0.305259	0.656413	0.958161
LOC108180761	0.50336	0.664462	0.864268	0.668882	0.569757	0.786046	-0.205401	0.834211	1	0.165522	0.898868	0.956862	-0.708761	0.547742	1	-0.874283	0.466251	0.637353	-0.626096	0.612748	1	0.360386	0.827855	1
tnksa	0.557472	0.185872	0.445477	0.633975	0.129348	0.336697	0.00668872	0.987493	1	0.076503	0.85272	0.933867	-0.550783	0.20057	0.41185	-0.627286	0.141393	0.284947	-0.0476435	0.898284	0.979577	-0.0969328	0.798148	0.975547
ppp1r3b	3.11748	0.00127813	0.0105902	2.59925	0.00643262	0.038731	-0.974629	0.291721	0.666249	-0.518233	0.544279	0.757337	-4.09211	0.000500029	0.0035641	-3.57388	0.00178289	0.0091697	0.550144	0.558722	0.861493	-0.408855	0.685743	0.959916
eri1	0.464928	0.236538	0.512575	0.626806	0.108615	0.301055	-0.22081	0.568126	0.851167	0.161878	0.674861	0.838052	-0.685739	0.0909169	0.238883	-0.847617	0.0349583	0.100198	-0.150089	0.697929	0.91835	-0.651124	0.0975768	0.5698
mfhas1	2.11502	1.04466e-05	0.000158721	0.150999	0.765362	0.899042	0.217201	0.646697	0.888974	-1.96402	1.26969e-05	0.000269535	-1.89782	0.000105236	0.000908523	0.0662023	0.876983	0.932197	0.214885	0.645041	0.898226	-0.0480081	0.931423	0.993459
gsna	0.152313	0.643081	0.849988	-1.7714	7.4295e-08	2.32189e-06	-1.58181	6.37181e-07	6.42042e-05	-1.92372	1.19101e-09	7.63103e-08	-1.73412	2.62669e-07	4.05284e-06	0.189595	0.573389	0.725575	0.542006	0.0883272	0.448114	0.625612	0.0600023	0.46644
stom	-0.450733	0.459888	0.728923	-0.390474	0.51635	0.747534	-0.607904	0.319439	0.688428	0.0602588	0.919783	0.965832	-0.157171	0.829912	0.931694	-0.21743	0.754938	0.855948	0.442921	0.471486	0.813318	0.253705	0.685298	0.959916
stx7l	-0.390743	0.522103	0.774734	0.0249923	0.975738	0.990913	-0.361984	0.615575	0.873978	0.415735	0.492985	0.719542	0.0287581	0.942821	0.98783	-0.386977	0.607864	0.752459	1.31926	0.0676728	0.398103	0.572605	0.331172	0.84268
si:dkey-7c18.24	-1.06035	0.565978	0.803321	1.73267	0.102209	0.289591	-0.905293	0.507027	1	2.79302	0.032277	0.132994	0	1	1	-2.63796	0.0345542	0.0993044	1.06469	0.365898	1	0.2414	0.998218	1
dusp23a	0.675656	0.266507	0.548493	1.13919	0.0649619	0.215282	-0.528406	0.435959	0.773973	0.463532	0.517609	0.739098	-1.20406	0.0981644	0.252327	-1.66759	0.0210318	0.0678631	-0.960043	0.21653	0.625546	1.80933	0.0131041	0.219549
moxd1l	-1.47611	0.112457	0.329227	1.92471	0.164034	0.391121	-0.798961	0.589885	0.860776	3.40082	0.00409905	0.0291918	0	1	1	-2.72367	0.0760916	0.180884	1.35575	0.368773	0.752722	2.24934	0.0940149	0.562093
snx9b	0.363333	0.308938	0.593887	0.0615655	0.86283	0.94504	0.420725	0.218231	0.585598	-0.301767	0.374372	0.624203	0.0573924	0.871911	0.954864	0.35916	0.315457	0.494754	-0.628677	0.0660511	0.394857	0.138499	0.695742	0.96038
si:ch211-203k16.3	-1.10726	0.281221	1	0.0197757	0.89119	1	-0.244594	0.820437	1	1.12703	0.316454	1	0.862665	0.401138	1	-0.26437	0.928797	1	-0.106415	0.940997	1	-0.765529	0.641563	1
efr3bb	0.436093	0.450366	0.721697	0.611644	0.277031	0.534123	0.404475	0.462792	0.790072	0.175551	0.730976	0.8704	-0.0316179	0.989356	1	-0.207169	0.741025	0.846607	-0.37221	0.514266	0.838394	0.0190166	0.912959	0.991693
zgc:86709	-2.57077	2.88174e-05	0.00039227	-2.40962	7.70602e-05	0.000977068	2.89108	1.23288e-06	0.000108543	0.161152	0.783061	0.898013	5.46185	3.92388e-18	4.46684e-16	5.3007	1.85474e-17	1.86744e-15	-2.53683	1.78368e-05	0.00383865	1.43995	0.0182177	0.261739
stxbp6l	-2.33878	0.000539863	0.00505033	-0.776054	0.21712	0.464598	0.126564	0.836589	0.9616	1.56273	0.0163406	0.0820806	2.46535	0.000347973	0.0025808	0.902618	0.159885	0.310578	-0.0978191	0.864501	0.970335	0.250827	0.687625	0.959938
ddhd1b	-0.0800901	0.84547	0.953011	0.105821	0.914704	0.967711	0.667594	0.261345	0.634336	0.185911	0.74666	0.878684	0.747684	0.19561	0.404996	0.561773	0.31301	0.492125	-1.32114	0.0331292	0.293598	-0.0994581	0.988738	0.999737
cgrrf1	-0.788065	0.18988	0.451243	0.402807	0.488934	0.727678	-0.120426	0.838368	0.962475	1.19087	0.0364144	0.144697	0.667639	0.283208	0.516073	-0.523233	0.386013	0.565611	-0.212825	0.721349	0.926587	-0.311724	0.597189	0.945099
psmc6	0.10678	0.778395	0.923383	-0.0529022	0.910027	0.965857	0.521676	0.184695	0.542993	-0.159683	0.680333	0.841371	0.414896	0.332156	0.567822	0.574578	0.170364	0.324395	-0.211043	0.586251	0.873447	0.17368	0.694607	0.96038
pik3c2a	-0.73627	0.00930444	0.0532862	-1.09158	0.000103617	0.00125463	-0.587673	0.0317895	0.216702	-0.355309	0.190695	0.422245	0.148597	0.597463	0.789628	0.503906	0.076643	0.181856	0.0222219	0.935327	0.98767	-0.0942032	0.748959	0.969732
rcn2	-0.0722439	0.91681	0.98182	-0.364479	0.53611	0.76184	-0.489611	0.382845	0.736502	-0.292235	0.596917	0.791873	-0.417367	0.469083	0.694577	-0.125132	0.809339	0.892671	-0.0950721	0.871646	0.972284	0.407683	0.498714	0.918706
pstpip1a	0.961069	0.163627	0.414191	0.662872	0.332823	0.592513	-1.37333	0.070248	0.333577	-0.298197	0.626639	0.811136	-2.33439	0.00208519	0.0120188	-2.0362	0.00639251	0.0259909	2.06854	0.00702177	0.151478	0.611974	0.306568	0.828041
tspan3a	-1.39047	2.04436e-05	0.000290537	-2.13548	4.45822e-11	3.05777e-09	0.1571	0.612619	0.872941	-0.74501	0.0172357	0.0851742	1.54757	2.97792e-06	3.65336e-05	2.29258	3.03029e-12	1.14696e-10	-0.382429	0.219478	0.627353	-0.118416	0.725605	0.966072
si:dkey-24l11.2	-0.506616	0.278776	0.561707	0.4326	0.356743	0.614743	-0.0677201	0.883976	0.974307	0.939215	0.0358157	0.143032	0.438896	0.356237	0.593109	-0.50032	0.296522	0.474899	0.151425	0.738131	0.932412	-0.693365	0.142558	0.656963
ch25hl1.1	0.109354	0.881976	0.968306	1.44578	0.244362	0.496542	-0.157882	0.830763	1	1.33642	0.30376	0.556421	-0.267236	0.733848	1	-1.60366	0.203964	0.367393	0.0154647	0.952792	1	0.0345896	0.937545	1
slc28a1	0.741607	0.455586	0.725951	5.97919	1.51867e-05	0.000233034	0.553222	0.739309	0.925867	5.23758	0.000175695	0.00242473	-0.188385	0.726537	0.875781	-5.42596	0.000500263	0.00309845	-0.749163	0.473168	0.814562	-6.35695	1.81746e-05	0.00232474
znf592	0.449643	0.291474	0.575131	0.0483662	0.909479	0.965678	-0.30145	0.46545	0.791788	-0.401277	0.32154	0.57377	-0.751093	0.0842235	0.227001	-0.349816	0.416759	0.594385	0.294019	0.47615	0.816339	0.156015	0.712531	0.963187
sec11a	-0.0146392	0.99611	1	-0.426881	0.273971	0.530123	-0.745251	0.0427677	0.257244	-0.412242	0.260168	0.509492	-0.730612	0.0582874	0.173868	-0.31837	0.39443	0.573953	0.613436	0.0993826	0.471281	0.594151	0.130086	0.635585
kti12	-0.608092	0.341679	0.627478	0.80659	0.143797	0.360525	-0.590383	0.305279	0.67864	1.41468	0.0145963	0.0755785	0.0177087	0.974118	1	-1.39697	0.0184352	0.0611186	0.790646	0.179359	0.586073	0.0275906	0.996338	1
alpk3a	-3.90729	1.01381e-06	1.9247e-05	-3.50432	9.58379e-06	0.000156082	1.08545	0.156528	0.500833	0.402966	0.590574	0.787239	4.99273	8.10516e-10	1.94962e-08	4.58977	1.14343e-08	2.12459e-07	-0.301381	0.683902	0.915034	-0.381759	0.590896	0.94428
malt3	0.635163	0.21772	0.489009	-0.553919	0.309779	0.570241	-2.67194	7.78815e-07	7.54239e-05	-1.18908	0.018515	0.0896322	-3.3071	4.1669e-09	8.83943e-08	-2.11802	0.000139486	0.00101818	1.45658	0.00758545	0.154294	0.495061	0.364727	0.863923
LOC570903	-4.18562	0.00020646	0.00219049	-2.02097	0.033006	0.133331	-1.9694	0.0543055	1	2.16464	0.0375868	0.147966	2.21621	0.0430979	0.139204	0.0515715	0.908882	0.949726	0.53029	0.555811	1	-0.197177	0.885219	0.989181
zgc:158868	0.71937	0.68841	1	0.633237	0.719398	0.874584	0.848392	0.517354	1	-0.0861321	0.958768	0.984934	0.129022	0.787685	1	0.215155	0.748666	0.85153	-0.131462	0.930426	1	-0.479896	0.826899	1
si:dkey-184n3.2	2.00703	0.142548	1	0.361827	0.66498	1	0.0411053	0.992517	1	-1.6452	0.272775	1	-1.96592	0.161446	1	-0.320721	0.673055	1	1.45514	0.292	1	-0.238791	0.80658	1
pard6a	-0.108044	0.7381	0.903843	0.139622	0.946123	0.981067	-0.440016	0.505267	0.815254	0.247666	0.650657	0.82555	-0.331972	0.697791	0.857469	-0.579638	0.43593	0.612011	-0.314596	0.7116	0.922591	-0.592186	0.429382	0.893528
ranbp10	-0.197868	0.528636	0.779899	-0.857785	0.006338	0.0382896	0.37291	0.222226	0.590256	-0.659917	0.0296606	0.125592	0.570778	0.0759728	0.211419	1.2307	0.000117263	0.000876321	-0.13902	0.648523	0.899168	0.456202	0.149717	0.669892
tsnaxip1	-0.00512581	0.983883	1	-0.229587	0.669446	0.847337	0.72865	0.172243	0.524616	-0.224461	0.672219	0.836745	0.733776	0.188424	0.395344	0.958236	0.0832292	0.193353	-0.678877	0.204157	0.612753	-0.634417	0.258656	0.791237
nutf2	0.00236189	0.986791	1	-0.659475	0.0470609	0.17158	0.500921	0.116287	0.434256	-0.661837	0.037835	0.148742	0.498559	0.143868	0.330907	1.1604	0.000565277	0.00345196	-0.404606	0.204344	0.61305	0.41776	0.214167	0.749275
edc4	-0.209667	0.518444	0.772166	-0.197579	0.538701	0.763441	0.0118759	0.970014	0.999225	0.0120878	0.968744	0.989909	0.221543	0.503027	0.721282	0.209455	0.522034	0.684184	-0.0220043	0.944755	0.990564	-0.310266	0.348745	0.854278
nrn1la	0.914076	0.472089	0.739742	0.596001	0.620879	0.819335	-0.564081	0.466818	1	-0.318075	0.804942	0.909296	-1.47816	0.184529	0.389613	-1.16008	0.253858	0.427855	2.96867	0.0304336	1	1.94664	0.229907	0.764894
pskh1	1.21267	0.154136	0.399515	-0.705254	0.31771	0.57781	-1.22341	0.108806	0.417866	-1.91792	0.0102254	0.0581515	-2.43608	0.00329483	0.0176216	-0.518159	0.529123	0.690112	0.978092	0.191401	0.597931	0.575956	0.421411	0.889049
LOC103909136	-0.0581923	0.99865	1	0.451731	0.635242	0.828625	0.59917	0.584758	1	0.509923	0.631679	0.813852	0.657363	0.611717	0.799742	0.147439	0.943588	0.969487	-1.15992	0.269232	1	-0.836792	0.405201	0.879367
fan1	-0.509748	0.361545	0.64617	0.194916	0.719864	0.874708	-0.268035	0.616559	0.874503	0.704664	0.183142	0.411819	0.241713	0.675742	0.843062	-0.462951	0.405625	0.584296	0.058891	0.911613	0.981957	-0.402821	0.464175	0.905747
mbtps1	0.84202	0.0104613	0.0583416	0.312276	0.335632	0.5956	0.242568	0.446566	0.779347	-0.529744	0.0919364	0.268518	-0.599452	0.0722908	0.20358	-0.0697088	0.82491	0.901333	0.183522	0.56392	0.863943	0.370255	0.267159	0.799139
igf1ra	0.767811	0.267746	0.549666	-0.383316	0.454341	0.699268	0.997168	0.119487	0.439802	-1.15113	0.0375947	0.147968	0.229356	0.5872	0.783031	1.38048	0.0167556	0.0567099	-0.241146	0.764906	0.940526	-0.497268	0.430805	0.893528
pgpep1l	-0.0826227	0.938906	0.989508	-1.55037	0.0953805	0.277033	0.714213	0.421525	0.765179	-1.46775	0.105788	0.294178	0.796836	0.412092	0.645242	2.26458	0.0182443	0.060642	-0.379678	0.663044	0.906038	0.106865	0.926281	0.99298
synm	-0.121305	0.735793	0.902397	-1.82033	2.34953e-06	4.68966e-05	0.151672	0.685523	0.90672	-1.69902	5.20392e-06	0.000126925	0.272977	0.475304	0.699627	1.972	4.65753e-07	6.21784e-06	0.845241	0.0226166	0.246606	0.593102	0.122568	0.624237
ttc23	-2.13898	0.038563	0.156489	-1.29033	0.185529	0.422368	-0.0592054	0.904652	0.980204	0.84865	0.375375	0.625012	2.07977	0.0555855	0.168338	1.23112	0.24065	0.411987	-0.272567	0.804598	0.952551	-0.267399	0.677307	0.959379
tle3a	1.64042	7.4103e-05	0.000901947	1.84961	6.66849e-06	0.000114632	0.79427	0.0491782	0.276862	0.209192	0.598363	0.792711	-0.846152	0.0417516	0.135978	-1.05534	0.0106384	0.0395055	-0.704821	0.0785312	0.426998	-0.975962	0.0173305	0.255291
uacaa	1.70867	0.00012863	0.00146327	1.55382	0.000442336	0.0042787	0.13569	0.766651	0.937073	-0.154852	0.708599	0.858306	-1.57298	0.000598756	0.0041647	-1.41813	0.0017888	0.0091932	-0.0545018	0.909282	0.981402	-0.257125	0.567727	0.937643
morf4l1	-0.057139	0.871463	0.963957	-0.0557523	0.871715	0.948846	-0.0106417	0.970558	0.99924	0.00138671	0.998124	1	0.0464973	0.901331	0.968276	0.0451106	0.901827	0.94603	-0.179155	0.551927	0.858354	0.0586468	0.866331	0.986707
rxfp3.3a3	-0.412642	0.918117	1	0.426215	0.702294	1	-1.13482	0.367783	1	0.838857	0.614492	1	-0.722173	0.455548	1	-1.56103	0.225223	1	0.178608	0.788506	1	-1.31864	0.379455	1
pias1b	0.598269	0.319363	0.604813	0.823939	0.16175	0.387893	0.524132	0.353847	0.716546	0.22567	0.677647	0.839526	-0.0741368	0.940068	0.986656	-0.299807	0.643432	0.778725	-0.807463	0.162073	0.56573	-0.198202	0.78917	0.975141
zc3h18	-0.0354295	0.930694	0.986816	0.370502	0.387639	0.64341	0.177727	0.666638	0.897689	0.405932	0.321848	0.574021	0.213157	0.621857	0.805964	-0.192775	0.661467	0.791645	-0.352236	0.396126	0.771103	-0.367248	0.396109	0.874644
il17c	3.51386	0.00266817	0.0193092	2.62677	0.0115546	0.0610401	0	1	1	-0.88709	0.525615	0.74372	-3.15975	0.0106789	1	-2.27266	0.037341	0.105343	1.7368	0.2089	1	-0.644457	0.300011	1
tango6	0.515681	0.293626	0.5771	0.816946	0.0926364	0.271463	0.464586	0.333982	0.702289	0.301265	0.519541	0.739655	-0.0510954	0.912595	0.972881	-0.35236	0.472785	0.643359	-0.00157753	0.99689	1	-0.39367	0.417201	0.887175
has3	6.61667	3.32048e-21	8.74246e-19	3.31612	1.22074e-06	2.6487e-05	0.248081	0.838988	0.962501	-3.30055	8.40755e-09	4.36147e-07	-6.36859	2.29946e-15	1.44306e-13	-3.06803	7.17452e-05	0.000565741	2.03381	0.00961954	0.169553	0.838301	0.163772	0.689585
chtf8	-0.10143	0.97005	0.999853	-0.0801384	0.982969	0.993565	-0.305225	0.576167	0.855058	0.0212914	0.986113	0.996461	-0.203795	0.640001	0.818232	-0.225087	0.617832	0.759745	-0.129244	0.84714	0.965513	-0.376985	0.492744	0.916103
tbc1d15	0.06121	0.859386	0.959559	1.1108	0.00181155	0.0139933	0.312383	0.368631	0.727331	1.04959	0.00223249	0.0182009	0.251173	0.499114	0.717891	-0.798417	0.0272239	0.0827282	-0.317909	0.360024	0.745386	-1.08262	0.00256833	0.0872048
tph2	-0.20163	0.916725	0.98182	1.76035	0.0236933	0.104888	-0.610421	0.422742	0.766511	1.96198	0.01548	0.0788819	-0.408791	0.517745	0.733111	-2.37077	0.00349505	0.0159859	0.102212	0.823999	0.957576	-1.734	0.0310794	0.348664
si:ch211-218c6.8	0.13079	0.710152	0.889124	0.332051	0.367039	0.624721	0.0605416	0.884756	0.974307	0.201261	0.588619	0.786737	-0.0702489	0.819597	0.926582	-0.27151	0.45614	0.628788	-0.122307	0.733327	0.931256	-0.152328	0.655289	0.957876
si:ch211-242e8.1	-0.464693	0.746093	1	0.445069	0.778128	1	-0.603467	0.558621	1	0.909762	0.529407	1	-0.138774	0.810742	1	-1.04854	0.405263	1	0.910521	0.427462	1	-1.02096	0.467935	1
akip1	-0.452235	0.507006	0.764463	0.53985	0.34106	0.600077	0.492313	0.414189	0.760816	0.992085	0.101671	0.286471	0.944549	0.166021	0.364336	-0.0475363	0.883326	0.93613	-0.375373	0.536045	0.84949	0.0954578	0.914021	0.991693
si:dkey-8l13.5	-1.73695	0.0947783	0.294079	0.25565	0.875387	0.950661	0.604252	0.43169	0.772065	1.9926	0.0534726	0.187853	2.3412	0.0179539	0.0709031	0.348602	0.522518	0.684643	1.03785	0.364569	0.749607	-0.808555	0.48853	0.914325
znf143b	0.39601	0.39447	0.674876	0.436124	0.342903	0.601817	-0.203464	0.654485	0.891466	0.0401141	0.927524	0.969751	-0.599474	0.208089	0.421997	-0.639588	0.174178	0.329661	0.361306	0.427121	0.787702	-0.0962115	0.836389	0.979873
wee1	2.21857	3.6467e-06	6.12169e-05	0.801742	0.0883625	0.263925	-0.0556708	0.907075	0.981446	-1.41683	0.00192346	0.0162051	-2.27424	3.48439e-06	4.22704e-05	-0.857413	0.075003	0.178899	-0.493604	0.291824	0.693534	-0.321385	0.488574	0.914325
swap70b	3.34212	2.2167e-22	6.62033e-20	1.38831	4.67598e-05	0.000627115	0.462651	0.175455	0.529709	-1.9538	1.48093e-09	9.25651e-08	-2.87947	1.99414e-16	1.58721e-14	-0.925664	0.0075856	0.0299483	0.536258	0.112127	0.494133	1.14611	0.000789872	0.0407818
admb	1.1095	0.0749974	0.250028	4.24151	1.46961e-10	8.7458e-09	0.707925	0.25972	0.632197	3.132	1.89011e-06	5.31387e-05	-0.401577	0.49263	0.71307	-3.53358	1.92423e-07	2.78537e-06	0.449072	0.533087	0.84741	0.631918	0.419321	0.887844
alx1	-0.251824	0.699842	1	0.584445	0.720935	1	-0.0786267	0.898056	1	0.83627	0.440198	1	0	1	1	-0.663072	0.639656	1	0.103507	0.871291	1	-0.273688	0.883059	1
lrriq1	0.0103	0.984816	1	1.77864	0.152976	0.37417	-1.2152	0.250923	1	1.76834	0.151046	0.366089	-1.2255	0.266865	0.497781	-2.99385	0.0244936	0.0761641	0.912423	0.43233	1	-0.299423	0.700432	0.961653
slc6a15	0.512588	0.675924	0.870742	2.19127	0.0753994	0.23669	-0.497535	0.614137	1	1.67868	0.150378	0.364999	-1.01012	0.384134	0.620214	-2.6888	0.0404958	0.112065	0.731559	0.509891	1	-0.213344	0.908782	1
ctsd	0.0216219	0.93398	0.988187	0.598824	0.0958729	0.277832	0.0710061	0.838669	0.962501	0.577202	0.100445	0.284229	0.0493842	0.912461	0.972881	-0.527818	0.147781	0.293851	0.368538	0.299339	0.699869	0.0265335	0.965874	0.997233
bhlhe41	1.82287	0.000476315	0.00454943	-0.515198	0.311245	0.571618	1.53125	0.00216745	0.0372614	-2.33806	2.22519e-06	6.13773e-05	-0.291612	0.590482	0.785087	2.04645	8.38761e-05	0.000650111	-1.17227	0.018515	0.227773	0.0438538	0.923526	0.99298
sspn	-0.91844	0.0702767	0.239197	-1.64681	0.00122639	0.0101401	0.116611	0.811873	0.952544	-0.72837	0.145301	0.357691	1.03505	0.0454025	0.14446	1.76342	0.000669877	0.00398012	-0.179461	0.709279	0.921611	0.448012	0.380162	0.869481
nudt4a	-2.66631	5.21711e-10	2.06721e-08	-2.55516	1.3904e-09	6.51796e-08	0.166374	0.683353	0.905458	0.111148	0.781077	0.896742	2.83268	8.81218e-11	2.44741e-09	2.72153	2.24532e-10	5.85358e-09	-0.81472	0.0490383	0.347777	-0.198928	0.680298	0.959633
ube2na	0.094614	0.78242	0.925199	-0.530676	0.119064	0.319797	0.0833031	0.800594	0.949166	-0.62529	0.0561825	0.194063	-0.0113108	0.973781	1	0.613979	0.0760728	0.18086	0.0917716	0.780725	0.945374	0.470514	0.170676	0.700364
si:ch211-219a15.3	-0.95818	0.482194	0.747086	1.98683	0.139466	0.352921	-0.0358441	0.942882	1	2.94501	0.0336983	0.136713	0.922335	0.549524	1	-2.02267	0.149738	0.296416	-1.36932	0.237352	1	-0.958027	0.496039	1
si:ch211-264e16.1	-0.483594	0.721618	0.895651	2.39795	0.0485114	0.175584	-0.762367	0.481274	1	2.88154	0.0257042	0.113425	-0.278773	0.727296	0.87612	-3.16031	0.0240069	0.07505	0.342483	0.769141	1	-0.8331	0.445144	1
nr1h4	-0.200326	0.785103	0.926566	4.52326	0.000663238	0.00602486	-0.298945	0.580346	1	4.72358	0.000654084	0.00703622	0	1	1	-4.8222	0.000388122	0.00248522	1.06249	0.383663	1	-0.669434	0.365473	0.86419
arntl2	1.55812	0.026838	0.120194	0.333921	0.651841	0.837659	0.691942	0.327085	0.695652	-1.2242	0.0549436	0.191405	-0.866178	0.236035	0.459858	0.358021	0.57963	0.730489	-0.710264	0.321481	0.71795	0.445582	0.477596	0.910491
ppfibp1b	1.72446	0.000342538	0.00340327	0.0884573	0.882453	0.953436	0.16238	0.72973	0.922847	-1.63601	0.000279061	0.00360311	-1.56208	0.0014446	0.00881713	0.0739227	0.849924	0.916611	-0.592398	0.207095	0.615948	-0.305916	0.535204	0.926489
endouc	0.0152766	0.932163	0.98738	2.75912	0.00041597	0.00406165	-1.77372	0.0192628	0.159747	2.74385	0.0003388	0.00417656	-1.789	0.021305	0.0814273	-4.53284	1.40364e-08	2.54334e-07	2.39374	0.00223971	0.0837389	-0.694431	0.377738	0.868661
tbxas1	0.0523305	0.930494	0.986714	-0.50963	0.34755	0.606574	0.586289	0.268145	0.641458	-0.561961	0.285563	0.53764	0.533959	0.336557	0.572875	1.09592	0.0473914	0.126354	-0.00760413	0.986884	1	0.589725	0.280473	0.808895
hipk2	0.158179	0.804903	0.935099	-0.841244	0.12693	0.332542	0.299584	0.579206	0.856551	-0.999423	0.064687	0.213558	0.141405	0.779665	0.904964	1.14083	0.0420861	0.115416	0.506306	0.330349	0.726275	0.235256	0.641794	0.95526
si:ch211-1e14.1	-0.317652	0.666695	0.865596	-0.778771	0.335639	0.5956	2.27539	0.00401519	0.0560758	-0.461119	0.56475	0.77169	2.59304	0.000711878	0.00484341	3.05416	7.3514e-05	0.00057835	0.534487	0.522241	0.842389	0.38991	0.545223	0.928751
fam107b	-1.2556	0.0373143	0.152577	-1.31923	0.0276871	0.11743	0.603821	0.298671	0.67272	-0.0636378	0.915419	0.963751	1.85942	0.00244699	0.0137471	1.92305	0.00158487	0.00832516	-0.830716	0.151702	0.551398	-0.0610123	0.945812	0.995587
prrt4	-2.50037	0.0657312	0.228944	-2.1325	0.293697	0.552071	-2.32342	0.198503	0.561921	0.367876	0.3797	0.62885	0.176956	0.538812	0.748333	-0.19092	0.835564	0.908071	-0.153999	0.650276	0.899737	-0.350184	0.462618	0.905634
impdh1a	-2.15087	0.0298813	0.129507	-1.28489	0.134636	0.345662	-2.76794	0.0151948	1	0.865981	0.442162	0.682012	-0.61707	0.744054	0.885098	-1.48305	0.308402	0.487328	0.483241	0.717722	1	-0.0344417	0.943059	0.995212
shank3a	-0.790461	0.290295	0.573879	-1.2006	0.13862	0.351739	-0.65737	0.472518	0.797025	-0.410137	0.659478	0.830484	0.133091	0.778601	0.90454	0.543229	0.500319	0.667233	-1.1583	0.256988	0.664653	0.0740965	0.832644	0.979643
rabl2	-0.620975	0.32537	0.610214	-0.234514	0.70983	0.869016	-0.69411	0.253665	0.625531	0.386461	0.51506	0.736742	-0.073135	0.896786	0.965898	-0.459596	0.456948	0.629329	0.650258	0.288456	0.690228	0.549861	0.37282	0.866224
zgc:77752	0.0496252	0.938418	1	0.0873352	0.956892	0.985267	0.524655	0.644645	1	0.03771	0.979303	0.99399	0.47503	0.602024	1	0.43732	0.610789	0.754598	-0.946187	0.398987	1	-0.0863665	0.962346	1
LOC100535167	-1.46057	0.0068619	0.0416322	0.786224	0.13895	0.352182	-1.94924	0.000156035	0.00551725	2.24679	1.22873e-05	0.000262414	-0.488674	0.368155	0.60494	-2.73547	4.39401e-07	5.89299e-06	0.277582	0.595936	0.877173	-1.71958	0.00136706	0.0570352
si:dkeyp-1h4.8	-0.402607	0.338857	0.624473	-0.52363	0.460125	0.704984	-0.727496	0.759005	0.933679	-0.121023	0.810908	0.912021	-0.32489	0.220494	0.438123	-0.203866	0.309861	0.488888	0.147114	0.987497	1	0.831638	0.521092	0.926262
LOC101884954	-2.86258	7.96556e-06	0.00012404	-0.866251	0.172051	0.402997	-1.10344	0.0731349	0.341215	1.99633	0.0011094	0.0106405	1.75914	0.00662374	0.0315171	-0.23719	0.723078	0.835148	-1.73696	0.00447741	0.122914	-1.39723	0.0297625	0.342545
LOC795545	-0.297636	0.32502	0.61004	-0.410157	0.166912	0.395532	-0.818542	0.00340205	0.0505194	-0.112521	0.684975	0.843984	-0.520906	0.0740735	0.207283	-0.408385	0.156394	0.305859	-1.03449	0.00022187	0.0209061	-0.119527	0.66134	0.95875
zgc:77650	0.511508	0.303939	0.588357	-0.168884	0.758489	0.89575	0.28972	0.562382	0.849126	-0.680392	0.162497	0.382893	-0.221789	0.640458	0.818602	0.458604	0.393545	0.573115	-0.136032	0.778029	0.944537	-0.124269	0.787264	0.975141
arf5	0.861083	0.0701012	0.238884	0.859947	0.0687113	0.223309	-0.0128367	0.966545	0.998923	-0.00113648	0.994864	1	-0.87392	0.068428	0.19568	-0.872784	0.0667668	0.163961	-0.283671	0.530034	0.845803	-0.275584	0.531107	0.926489
slc18a2	-3.60329	1.49418e-08	4.29578e-07	-3.04859	1.07753e-06	2.37835e-05	1.07955	0.0810544	0.359985	0.554701	0.362876	0.613823	4.68284	5.2638e-13	2.12945e-11	4.12814	9.31934e-11	2.60216e-09	-1.81891	0.00336869	0.104045	0.652732	0.265834	0.798543
kcnk18	0.471018	0.763551	1	1.16841	0.440647	1	-0.00256634	0.98646	1	0.697394	0.628246	1	-0.473584	0.7642	1	-1.17098	0.458012	1	0.678651	0.582348	1	-0.947317	0.560801	1
zgc:91976	0.627852	0.319574	0.605099	0.414238	0.506589	0.740694	0.000599034	0.998153	1	-0.213615	0.723787	0.866928	-0.627253	0.32843	0.563494	-0.413639	0.51441	0.678806	-0.478738	0.4326	0.790328	-0.656846	0.299046	0.823634
minpp1a	0.535358	0.387151	0.668711	-0.924344	0.116057	0.314851	-0.875515	0.130442	0.458017	-1.4597	0.0108699	0.0611363	-1.41087	0.0224556	0.0847331	0.0488288	0.92808	0.960574	0.0487337	0.931791	0.986515	0.719137	0.225503	0.761535
papss2a	-0.274269	0.670934	0.867669	1.03765	0.105701	0.295785	-1.03789	0.107589	0.41539	1.31191	0.0319043	0.132083	-0.763619	0.25468	0.483716	-2.07553	0.00177538	0.00913799	-0.529293	0.425245	0.787431	-2.44145	0.000185532	0.0148658
ptena	0.543066	0.112244	0.328941	0.0478382	0.895082	0.959675	0.247331	0.448974	0.780953	-0.495228	0.125082	0.326342	-0.295736	0.399037	0.633875	0.199492	0.551378	0.70789	-0.237692	0.468593	0.811322	-0.516854	0.13109	0.637472
fas	0.0867455	0.921146	0.98339	0.530108	0.431772	0.680835	0.0726788	0.912128	0.982768	0.443362	0.466696	0.700629	-0.0140666	0.989561	1	-0.457429	0.513502	0.678002	-0.118436	0.898566	0.979577	-0.315014	0.669622	0.958866
ifit14	0.677475	0.403941	0.681982	5.41959	3.2214e-12	2.85301e-10	-0.81748	0.338216	0.705091	4.74211	6.84865e-12	7.14181e-10	-1.49496	0.0916324	0.240311	-6.23707	3.49225e-11	1.08149e-09	0.628521	0.482037	0.819898	-3.22818	3.13564e-05	0.00363924
ifit15	1.40462	0.142049	0.380733	8.91177	1.80129e-16	3.91665e-14	0.197246	0.777668	0.942245	7.50715	1.77756e-15	4.17603e-13	-1.20738	0.166552	0.365142	-8.71452	1.08988e-09	2.50856e-08	0	1	1	-8.62806	1.14308e-10	5.7605e-08
ifit16	-0.263999	0.704077	0.886408	0.696603	0.442506	0.689148	-0.457573	0.573395	0.853788	0.960603	0.22252	0.46481	-0.193573	0.84881	0.94289	-1.15418	0.19208	0.352385	0.688031	0.344024	0.735738	-0.436981	0.733148	0.967306
slc16a12a	-2.28616	0.0600909	0.214526	1.82121	0.0343343	0.137089	-1.2412	0.213652	0.581305	4.10737	0.000468348	0.00540823	1.04495	0.399777	0.634433	-3.06241	0.00247749	0.0120709	1.43015	0.142523	0.541514	-2.35968	0.0121287	0.210847
pank1a	-4.20408	8.29016e-12	4.8934e-10	-4.47425	1.80623e-13	2.02843e-11	0.0338545	0.962545	0.998006	-0.270172	0.652583	0.826727	4.23794	1.26703e-11	4.01431e-10	4.50811	2.86935e-13	1.3179e-11	-0.623686	0.28522	0.68767	-1.38338	0.027469	0.330012
zgc:65997	-1.31959	0.0065354	0.0401638	-1.49321	0.00173463	0.0135425	0.523186	0.248968	0.621246	-0.173625	0.708522	0.858306	1.84277	0.00018596	0.00150895	2.0164	3.12447e-05	0.000271057	-0.216248	0.633007	0.892766	-0.22382	0.61191	0.948975
htr7a	-0.560667	0.629469	1	0.0493118	0.959058	1	-0.408929	0.758099	1	0.609979	0.575227	1	0	1	1	-0.458241	0.730146	1	0	1	1	-0.379872	0.789735	1
kif20ba	1.29074	0.183455	0.442537	-0.0415636	0.937361	0.97736	-0.558626	0.542004	0.838499	-1.33231	0.133291	0.339355	-1.84937	0.0618748	0.18169	-0.517063	0.594972	0.742728	1.2515	0.164869	0.569506	0.311859	0.698905	0.961427
ankrd1a	0.355563	0.364197	0.649118	-0.782303	0.928765	0.973489	2.27454	0.0138501	0.129041	-1.13787	0.299772	0.552782	1.91898	0.156228	0.350395	3.05684	0.015849	0.0543337	-2.29431	0.0402857	0.32129	0.473502	0.92378	0.99298
pcgf5a	0.797098	0.197851	0.461234	0.951426	0.114711	0.31232	0.414803	0.493968	0.809478	0.154328	0.766857	0.888739	-0.382295	0.554314	0.760847	-0.536622	0.383931	0.563571	0.121562	0.776413	0.944062	-0.716377	0.236058	0.771394
ppp1r3ca	2.42123	0.0241434	0.110754	1.67867	0.106641	0.297522	-0.774176	0.489855	0.806189	-0.742562	0.47576	0.706686	-3.19541	0.00612771	0.0295664	-2.45285	0.0306092	0.090673	1.10351	0.332442	0.727028	-1.04133	0.341115	0.850829
zgc:165461	1.75236	0.1656	1	1.41412	0.230977	1	0.107664	0.974719	1	-0.338236	0.823312	1	-1.64469	0.21009	1	-1.30646	0.280225	1	0.153141	0.78008	1	-0.723698	0.644961	1
LOC563567	0.370657	0.492186	1	1.13064	0.201482	1	0	1	1	0.759986	0.556834	1	-0.201295	0.731668	1	-0.961281	0.366417	1	2.16967	0.126108	1	0.107946	0.942888	1
tbc1d12a	0.031812	0.997425	1	-0.318003	0.493102	0.730862	-0.749613	0.149853	0.490518	-0.349815	0.468708	0.701943	-0.781425	0.1519	0.34368	-0.43161	0.428297	0.605098	0.972385	0.0585996	0.373557	0.578161	0.226033	0.761535
si:ch211-195b21.5	-0.188486	0.564501	0.802618	-0.276486	0.390573	0.64637	0.0633373	0.83978	0.962501	-0.088	0.775498	0.894157	0.251823	0.45003	0.677606	0.339823	0.300504	0.479251	-0.0372834	0.904034	0.980883	-0.12675	0.691131	0.959938
fam98a	0.419488	0.260905	0.542018	-0.361607	0.3175	0.577501	0.948892	0.00842463	0.0933618	-0.781095	0.0251185	0.111571	0.529404	0.151962	0.34374	1.3105	0.000382324	0.00245194	-0.450954	0.208456	0.617888	-0.17183	0.652776	0.957874
rasgrp3	-2.01363	6.29758e-05	0.000781729	-2.50438	5.23517e-07	1.27231e-05	1.06072	0.0272713	0.197694	-0.49075	0.323777	0.575952	3.07435	1.9397e-09	4.35045e-08	3.5651	1.93231e-12	7.66883e-11	-0.344148	0.497104	0.828128	0.313189	0.522855	0.926262
ltbp1	3.2098	1.73611e-07	3.97479e-06	1.20461	0.0508477	0.181976	0.265632	0.665313	0.897283	-2.00519	0.000479071	0.00549789	-2.94417	2.44312e-06	3.05859e-05	-0.938977	0.134677	0.274662	0.796888	0.147451	0.546916	2.3357	6.74441e-05	0.00679766
ttc27	0.782508	0.121809	0.346516	0.180526	0.718725	0.873886	0.25674	0.602938	0.867769	-0.601982	0.209215	0.447493	-0.525768	0.30875	0.542982	0.0762137	0.881098	0.934658	-0.0955804	0.846613	0.965513	0.55938	0.265737	0.798481
birc6	0.533849	0.395199	0.675277	0.735358	0.233326	0.483226	0.672046	0.24032	0.610767	0.201509	0.727506	0.868443	0.138197	0.787454	0.909906	-0.0633119	0.953598	0.975545	-0.0313564	0.98381	1	-0.0894304	0.934389	0.993859
yipf4	0.523632	0.180237	0.437582	-0.26652	0.502587	0.738541	0.230649	0.54339	0.839304	-0.790152	0.0355129	0.142045	-0.292983	0.456784	0.68377	0.497169	0.215472	0.382276	-0.225809	0.55207	0.858402	-0.0431481	0.904268	0.990711
exo1	-0.739877	0.568515	0.804981	-0.094654	0.967134	0.98723	-0.554915	0.534777	1	0.645223	0.57952	0.780856	0.184962	0.977046	1	-0.46026	0.579811	0.730605	0.447803	0.651717	1	0.340901	0.863247	0.986263
si:ch211-125o16.4	-2.12319	0.0798063	0.260734	1.88654	0.224915	0.472603	-1.82302	0.0876545	0.375559	4.00973	0.00325492	0.0244047	0.300162	0.969826	1	-3.70957	0.00771924	0.030382	0	1	1	-0.679494	0.649681	0.957251
edaradd	0.541996	0.767943	0.918942	-0.175029	0.711798	0.870351	-0.197405	0.830839	0.959342	-0.717024	0.481806	0.711072	-0.7394	0.620984	0.805519	-0.0223762	0.879172	0.933595	-1.29239	0.18062	0.586761	-0.092923	0.952362	0.996442
slc8a1b	0.819856	0.483312	0.747725	0.216387	0.918653	0.969164	-1.7292	0.111553	0.423886	-0.603469	0.486854	0.714818	-2.54906	0.01661	0.0664944	-1.94559	0.0654259	0.161522	0.157589	0.828484	0.958935	-0.252761	0.89898	0.990219
dicer1	0.424994	0.227327	0.501235	-0.0863765	0.793525	0.911282	0.714444	0.0336266	0.222881	-0.511371	0.122445	0.321885	0.28945	0.404265	0.637987	0.80082	0.0213839	0.0687211	0.0279342	0.932542	0.986796	0.334346	0.329963	0.842404
gsc	6.45652	1.70796e-16	2.27842e-14	6.20459	1.43948e-15	2.39199e-13	-0.608309	0.399324	0.749123	-0.251927	0.697409	0.851817	-7.06483	7.0774e-11	2.00543e-09	-6.8129	2.38597e-10	6.18869e-09	-0.19798	0.843465	0.964094	0.687048	0.482883	0.912853
rspo1	2.9424	0.000166021	0.00182132	2.4927	0.00125255	0.0103229	2.10287	0.00570464	0.072375	-0.449696	0.542214	0.755956	-0.839528	0.285318	0.518792	-0.389832	0.612321	0.75566	1.59426	0.0374063	0.308376	0.0537957	0.978263	0.99919
fhl3a	2.87763	5.99288e-06	9.53999e-05	0.0398385	0.948664	0.982007	-1.87403	0.00294026	0.0456815	-2.83779	2.5391e-06	6.81059e-05	-4.75166	5.92266e-13	2.36183e-11	-1.91387	0.00322337	0.0149869	1.9816	0.00170653	0.0725652	1.24477	0.0496375	0.430523
utp11l	-0.0784713	0.899235	0.975533	-0.549836	0.271366	0.52734	0.22197	0.632201	0.88143	-0.471364	0.319293	0.571558	0.300441	0.568498	0.771499	0.771806	0.126645	0.262829	-0.0181189	0.959727	0.994214	0.417607	0.418255	0.887753
pou3f1	-0.55956	0.610117	1	0.962148	0.520537	0.750724	-0.962136	0.428093	1	1.52171	0.225666	0.468503	-0.402576	0.760069	1	-1.92428	0.169271	0.323067	-0.13097	0.921263	1	-1.06249	0.455174	1
si:ch1073-443n13.2	-0.635636	0.400745	0.678705	0.514804	0.40887	0.660467	-0.430909	0.52978	0.830944	1.15044	0.0921235	0.268834	0.204727	0.82526	0.929159	-0.945713	0.169413	0.323216	0.615762	0.380805	0.760237	-0.254314	0.679017	0.959379
si:ch211-257p13.3	-1.34228	0.200181	0.464259	0.966874	0.41691	0.667574	0.0621719	0.877497	0.972731	2.30915	0.0257938	0.113718	1.40445	0.161848	0.358495	-0.904702	0.527027	0.688476	-0.761126	0.544528	0.853276	-1.35707	0.237411	0.772677
ccdc12	0.373623	0.334478	0.62023	0.31799	0.400614	0.654427	0.212503	0.593108	0.862307	-0.055633	0.88176	0.948599	-0.16112	0.663251	0.834063	-0.105487	0.76085	0.860027	-0.380454	0.332048	0.726977	-0.193357	0.601684	0.94555
ephb6	0.554082	0.42943	1	0.88041	0.293309	1	0	1	1	0.326328	0.79726	1	-0.380693	0.623869	1	-0.707021	0.464538	1	1.74235	0.170924	1	0.473255	0.763643	1
trpv6	-1.05106	0.385579	1	0.549739	0.701271	1	-0.933739	0.426377	1	1.6008	0.194826	1	0	1	1	-1.48348	0.262763	1	0	1	1	-1.47362	0.310967	1
si:dkey-26c10.5	-2.12622	0.00793762	0.0470056	0.0888912	0.964222	0.986776	-1.11941	0.16285	0.511492	2.21511	0.00435755	0.0306588	1.0068	0.213495	0.428171	-1.2083	0.159226	0.309738	-0.261203	0.728061	0.929376	-0.827608	0.320513	0.836398
zgc:92606	-0.0402335	0.964802	0.998072	0.630418	0.221829	0.469581	0.545565	0.291825	0.666249	0.670652	0.188583	0.41919	0.585798	0.300971	0.53538	-0.0848536	0.838798	0.910019	0.263339	0.612746	0.882997	-0.253715	0.600259	0.94543
leng8	0.162917	0.737412	0.903424	0.557451	0.21868	0.466215	0.729994	0.0852584	0.369892	0.394533	0.353127	0.605106	0.567077	0.195881	0.405386	0.172543	0.670572	0.798614	-0.414593	0.326254	0.722079	-0.418484	0.366356	0.864338
tpi1b	-1.14295	0.018251	0.0894226	-1.87838	8.75468e-05	0.00109241	1.48588	0.00125566	0.0253049	-0.735426	0.108611	0.298911	2.62883	8.27937e-08	1.40234e-06	3.36426	4.16646e-12	1.53433e-10	-0.880615	0.0554117	0.365608	0.294537	0.555931	0.933457
lpcat3	-0.306244	0.413787	0.69022	0.368208	0.330516	0.59025	0.73993	0.0453	0.264536	0.674453	0.0604916	0.203688	1.04617	0.00656787	0.0313045	0.371722	0.318697	0.497807	0.0659888	0.859361	0.968706	-0.380138	0.319269	0.836044
clstn3	-1.23527	0.168115	0.420134	0.993015	0.576004	0.790342	2.09713	0.0100037	0.104048	2.22828	0.0359085	0.143261	3.3324	8.97981e-05	0.000788098	1.10412	0.0370591	0.10478	-1.39702	0.0304398	0.284186	-0.925149	0.499313	0.918706
pex5	-0.304849	0.500317	0.759437	-0.248958	0.577269	0.791228	0.361459	0.412631	0.760197	0.055891	0.896923	0.955851	0.666308	0.150171	0.340854	0.610417	0.181966	0.339871	-0.117239	0.793108	0.948161	-0.16273	0.734496	0.967587
si:ch211-69g19.2	0.0828012	0.932992	0.987739	0.320587	0.732168	0.881578	-0.970268	0.287675	0.662163	0.237786	0.790355	0.901907	-1.05307	0.275986	0.507434	-1.29085	0.176519	0.33289	1.73414	0.0577751	0.372109	1.15615	0.214572	0.749275
gnb3a	-0.0808254	0.872881	1	-0.794034	0.491217	0.72957	-0.649075	0.63696	1	-0.713208	0.57251	0.776685	-0.56825	0.748383	1	0.144959	0.858572	0.921222	-1.13403	0.391606	1	-1.00792	0.444302	1
vps53	0.325923	0.41625	0.692423	0.0405337	0.912598	0.966729	-0.245049	0.53286	0.83263	-0.28539	0.459386	0.695721	-0.570972	0.166857	0.365443	-0.285583	0.480462	0.649997	0.872564	0.0269282	0.26656	0.290314	0.479087	0.910839
fam101b	-2.33809	0.00148185	0.0119714	0.0826433	0.915918	0.968065	-2.09946	0.00340525	0.0505194	2.42073	0.000570674	0.00631818	0.23863	0.752702	0.890455	-2.1821	0.00349532	0.0159859	1.63868	0.0219325	0.243056	-0.0942099	0.900572	0.990711
exo5	-1.54801	0.0539449	0.198883	0.931433	0.386692	0.642465	-2.75248	0.00332017	0.04968	2.47944	0.00300711	0.022968	-1.20448	0.201408	0.412809	-3.68392	0.000201508	0.00140042	1.21394	0.19442	0.601556	-0.868115	0.398751	0.875953
LOC110437906	-2.30413	0.153371	0.398101	-0.192334	0.915219	0.967843	-1.50607	0.238516	1	2.11179	0.11573	0.310708	0.798056	0.742908	1	-1.31374	0.228668	0.397359	-1.36785	0.263023	1	0.0794999	0.953768	1
abhd15a	1.16894	0.115159	0.334592	1.74743	0.0183824	0.0867406	0.540368	0.503055	0.814684	0.578491	0.437395	0.678541	-0.628571	0.374658	0.610655	-1.20706	0.102785	0.226162	0.436209	0.563568	0.863896	0.232283	0.805293	0.975547
gosr1	0.390493	0.244192	0.521203	1.24059	0.000212151	0.00229913	0.017516	0.961785	0.998006	0.850098	0.00889462	0.0523405	-0.372977	0.275659	0.507084	-1.22307	0.000360847	0.00232955	-0.529128	0.116202	0.503012	-1.07417	0.00147381	0.0600498
cpda	0.493283	0.516679	0.771088	-0.729574	0.211834	0.45836	-0.620249	0.280497	0.655359	-1.22286	0.0473097	0.172953	-1.11353	0.0967671	0.249767	0.109324	0.845891	0.914115	0.372263	0.509526	0.836074	0.409441	0.465119	0.906014
ywhae1	-0.0697109	0.857844	0.959248	-0.48834	0.170228	0.400655	0.860678	0.0113281	0.113229	-0.418629	0.216281	0.456311	0.930389	0.0105547	0.0460372	1.34902	0.000172827	0.00122314	-0.391556	0.246643	0.653855	0.123196	0.746329	0.969732
crk	0.546234	0.257616	0.538147	-0.563107	0.184435	0.421145	0.365159	0.435716	0.773911	-1.10934	0.00729222	0.0452889	-0.181075	0.755175	0.891441	0.928266	0.0357584	0.101906	0.0327472	0.909807	0.981402	-0.00882332	0.955266	0.9968
si:dkey-151p21.7	0.00689575	0.996552	1	0.292801	0.605077	0.809668	-0.120892	0.828118	0.958359	0.285905	0.593046	0.788837	-0.127788	0.83198	0.932839	-0.413693	0.47427	0.644607	0.35454	0.520852	0.841239	0.813214	0.145513	0.663261
poldip2	-0.949126	0.0137118	0.0715258	-1.03752	0.0064036	0.0386101	0.467766	0.201136	0.565972	-0.0883942	0.810037	0.911317	1.41689	0.000291224	0.0022248	1.50529	9.69311e-05	0.00073952	0.101726	0.78107	0.945374	-0.0456849	0.901149	0.990711
tmem199	-0.959576	0.0454198	0.176442	0.173104	0.64612	0.83413	-0.000686896	0.998016	1	1.13268	0.0119902	0.0658962	0.958889	0.0534671	0.163627	-0.173791	0.656508	0.787895	0.467323	0.279227	0.683875	-0.1799	0.645851	0.956259
smtnl	-1.71633	0.000496727	0.00471066	-3.57417	4.22444e-13	4.31717e-11	0.53841	0.249887	0.621933	-1.85784	9.94822e-05	0.00149344	2.25474	6.34769e-06	7.30471e-05	4.11258	1.71229e-16	1.42266e-14	-0.400112	0.400226	0.773474	0.411866	0.36218	0.862688
tpst1	0.938982	0.00246703	0.0181223	-0.140178	0.65835	0.841218	0.240546	0.42575	0.768767	-1.07916	0.00027408	0.00355001	-0.698436	0.0268621	0.0974722	0.380724	0.231884	0.401209	-0.576711	0.0563531	0.368142	0.30827	0.329982	0.842404
sgsm2	-3.14376	1.83307e-10	7.95656e-09	-5.1142	7.50402e-24	4.64772e-21	1.8919	6.47143e-05	0.00281322	-1.97044	7.50199e-05	0.0011914	5.03565	1.86527e-23	5.70655e-21	7.00609	6.09145e-42	2.49006e-38	-2.33606	9.24818e-07	0.00059709	0.22077	0.767054	0.972786
tnfaip1	-0.904237	0.0114574	0.062379	-1.00683	0.00431135	0.0280636	0.313555	0.360538	0.722068	-0.102592	0.766457	0.888735	1.21779	0.000836157	0.00555547	1.32038	0.000236593	0.00161191	-0.513751	0.135219	0.534742	-0.176029	0.629298	0.953182
timm50	-0.657033	0.10789	0.320879	-1.55778	0.00011355	0.00135326	0.848922	0.0280878	0.201078	-0.900747	0.0206647	0.0969618	1.50595	0.000274294	0.00211389	2.4067	4.16049e-09	8.38621e-08	-0.827781	0.0321816	0.290067	-0.230671	0.561735	0.93585
dhx40	-0.886895	0.196971	0.460228	0.34401	0.63757	0.82977	-0.266023	0.699765	0.913679	1.23091	0.064497	0.213068	0.620872	0.370017	0.606728	-0.610033	0.404956	0.583732	-0.15333	0.815546	0.954987	-0.827744	0.243382	0.780365
LOC101884208	-0.317804	0.899785	0.975757	-0.095004	0.958903	0.98558	-1.25016	0.279281	1	0.2228	0.853276	0.933875	-0.932355	0.366893	0.603762	-1.15515	0.276929	0.453138	0.32057	0.698805	1	-0.17598	0.787388	0.975141
itgae.1	-0.042963	0.920891	0.98339	0.847429	0.228681	0.477462	-1.57943	0.0198251	0.162743	0.890392	0.174406	0.400138	-1.53647	0.0332017	0.114373	-2.42686	0.000647211	0.0038736	2.60161	0.000104711	0.0131319	1.00913	0.129025	0.63452
itgae.2	0.143774	0.872786	0.964501	-0.212165	0.721611	0.875486	-1.72118	0.00945208	0.100727	-0.35594	0.58927	0.786989	-1.86495	0.00854196	0.0389351	-1.50901	0.031565	0.0926948	1.14595	0.0806346	0.431437	0.588664	0.365042	0.863948
cul5a	-1.01076	0.0298935	0.12953	-0.855042	0.063169	0.211401	-0.657179	0.149612	0.490518	0.155715	0.726462	0.868213	0.353578	0.446489	0.67476	0.197863	0.659969	0.790408	0.481435	0.288484	0.690228	0.0323286	0.913396	0.991693
mrpl28	-1.53908	0.00111764	0.00942436	-1.64282	0.00043415	0.00421148	1.13228	0.0115014	0.114413	-0.103739	0.817784	0.916074	2.67136	2.48609e-08	4.64924e-07	2.7751	4.58694e-09	9.15552e-08	-0.945661	0.0348036	0.299457	0.116119	0.81387	0.977172
relb	0.21144	0.714307	0.891213	0.0558083	0.934395	0.976287	-0.578139	0.268144	0.641458	-0.155632	0.765118	0.888589	-0.789579	0.159332	0.355032	-0.633947	0.254997	0.429103	0.0961221	0.853933	0.967298	-0.360894	0.5176	0.924494
mos	-0.0459943	0.934166	0.988193	2.77508	0.0137948	0.0695664	0.270713	0.828488	1	2.82107	0.00728939	0.0452851	0.316707	0.765896	0.897388	-2.50437	0.0369523	0.104535	-0.38292	0.760607	1	-0.881129	0.53396	0.926489
clptm1	0.411439	0.289546	0.572994	-0.0268137	0.951233	0.983233	0.796181	0.0338361	0.22359	-0.438253	0.240474	0.486416	0.384742	0.339421	0.575249	0.822995	0.0377164	0.106139	-0.201471	0.588267	0.874657	-0.155365	0.681949	0.959916
si:ch211-24o10.6	-1.54403	0.0242821	0.111339	1.19377	0.122663	0.326046	-0.902539	0.18771	0.546581	2.7378	6.06168e-05	0.00099195	0.64149	0.365471	0.602402	-2.09631	0.00530072	0.0223072	-0.026453	0.993862	1	-1.68057	0.0332549	0.360613
plin2	1.74726	0.0393997	0.159078	1.65019	0.049751	0.178993	-0.212539	0.792872	0.947291	-0.0970738	0.902515	0.958194	-1.9598	0.0240314	0.0892349	-1.86273	0.030405	0.0901825	0.735591	0.373975	0.756105	-0.102895	0.892296	0.989588
pcdh19	0.947103	0.0392732	0.158599	1.17688	0.00926301	0.0513498	0.191457	0.681371	0.904899	0.229777	0.601516	0.794814	-0.755646	0.111193	0.275486	-0.985423	0.0351083	0.100529	0.112027	0.805992	0.952578	1.3569	0.00293748	0.0954266
LOC110439199	1.87307	0.177059	1	0.604572	0.508463	1	0.668839	0.511368	1	-1.2685	0.453893	1	-1.20423	0.495486	1	0.0642676	0.998691	1	-0.477486	0.70994	1	-0.729703	0.407678	1
gria2b	-0.743036	0.875862	0.965864	2.30017	0.041785	0.157196	-0.702696	0.793918	1	3.04321	0.0559722	0.193573	0	1	1	-3.00287	0.0248107	0.0769157	0.315667	0.880205	1	-1.9225	0.0726378	1
glrbb	-0.894636	0.4347	1	1.89488	0.224858	0.472574	-0.257498	0.889559	1	2.78951	0.0434425	0.163677	0.637138	0.535941	1	-2.15237	0.197725	0.359482	-0.446948	0.62908	1	-1.33338	0.488395	1
pdgfc	-1.24118	0.00678885	0.0413405	-1.73924	0.000133808	0.00155215	-2.01089	2.8102e-05	0.00147394	-0.498062	0.260835	0.510359	-0.769706	0.126182	0.302218	-0.271645	0.590752	0.739248	-0.911617	0.0829599	0.4369	0.398431	0.379715	0.869481
mrpl18	-2.0395	0.000196759	0.00209646	-1.62402	0.00254676	0.0185021	0.84323	0.102147	0.405912	0.415473	0.427391	0.671235	2.88273	2.21715e-07	3.47016e-06	2.46725	6.24253e-06	6.44725e-05	-0.730246	0.157548	0.559345	0.18767	0.74261	0.96927
si:ch211-203d1.3	1.92416	0.0193247	0.0934109	1.20818	0.139441	0.352902	-0.465927	0.599843	0.866534	-0.715982	0.339921	0.592196	-2.39009	0.0053786	0.0264473	-1.6741	0.0501696	0.131717	0.872388	0.236938	0.644884	0.356385	0.451971	0.902289
sh3tc2	-1.03762	0.0369844	0.151745	-0.298617	0.515294	0.747117	2.0066	4.32777e-05	0.00210731	0.739	0.129255	0.332894	3.04421	3.01825e-09	6.56637e-08	2.30521	5.23227e-06	5.49267e-05	-1.5293	0.00170886	0.0725652	-0.152523	0.838259	0.980288
ablim3	-6.3195	3.14018e-15	3.36016e-13	-3.74054	1.04616e-06	2.32165e-05	-1.78077	0.0357629	0.23184	2.57896	0.000804084	0.00826278	4.53873	4.66937e-09	9.82021e-08	1.95977	0.00479874	0.0205492	-0.643137	0.26668	0.672176	-2.18704	0.00827482	0.17039
afap1l1a	1.9966	0.00251864	0.0184203	3.80034	6.64838e-09	2.7123e-07	0.918844	0.204937	0.5701	1.80375	0.00257042	0.0202845	-1.07775	0.110248	0.273594	-2.8815	2.08387e-05	0.00018989	0.430999	0.52608	0.84413	0.25746	0.690701	0.959938
pttg1	0.515682	0.539222	0.787924	0.213084	0.773088	0.902356	-1.53646	0.0766922	0.347819	-0.302598	0.729758	0.869862	-2.05214	0.0304825	0.107308	-1.74954	0.0554481	0.142267	2.45598	0.0131117	0.195258	0.410571	0.851833	0.983042
gabrp	-0.538077	3.00451e-08	8.12436e-07	-0.439578	0.0844582	0.255777	-0.42882	6.92619e-08	1	0.0984985	9.21907e-05	0.00140513	0	1	1	0.0107586	0.000609171	0.00368151	2.12349	9.12709e-08	1	1.66843	0.176688	0.707416
foxi3b	-0.563219	0.649931	1	1.30741	0.511175	1	-0.613123	0.622521	1	1.87063	0.250379	1	-0.0499045	0.980273	1	-1.92054	0.271042	1	0.229643	0.836454	1	-1.98517	0.196858	1
zgc:194246	-1.4493	0.0944259	0.293349	-1.98153	0.0186802	0.0877915	0.279801	0.733755	0.924213	-0.53223	0.509405	0.732293	1.7291	0.0509728	0.158094	2.26133	0.00866417	0.0333623	0.515099	0.513168	0.837764	2.24908	0.00942197	0.18152
lcp2b	-0.690223	0.387662	0.668711	-0.253167	0.739686	0.885872	-2.69808	0.00365956	0.0530727	0.437056	0.566858	0.772997	-2.00785	0.0310267	0.108638	-2.44491	0.00865807	0.0333514	2.50553	0.00723094	0.152929	0.929488	0.235979	0.771394
wnt8a	-0.591264	0.532253	0.782196	0.698727	0.699095	0.864259	-0.800698	0.478705	1	1.28999	0.281832	0.533512	-0.209435	0.909556	0.971827	-1.49943	0.281064	0.457795	0.110019	0.939347	1	0.15979	0.846994	1
wnt8-2	-0.591264	0.532253	0.782196	0.698727	0.699095	0.864259	-0.800698	0.478705	1	1.28999	0.281832	0.533512	-0.209435	0.909556	0.971827	-1.49943	0.281064	0.457795	0.110019	0.939347	1	0.15979	0.846994	1
lonrf1	0.150962	0.723948	0.896979	0.0227438	0.961357	0.986127	-0.955589	0.0200749	0.164294	-0.128218	0.747816	0.879387	-1.10655	0.0104044	0.0454829	-0.978333	0.0220866	0.0703761	0.822266	0.0457945	0.336752	-0.12659	0.766075	0.972257
med7	-0.138972	0.760054	0.914808	-0.0358079	0.933941	0.97611	0.156215	0.726693	0.922466	0.103164	0.813019	0.913633	0.295187	0.527686	0.740357	0.192023	0.67456	0.801543	-0.690644	0.128934	0.524158	-0.491455	0.287224	0.814401
itk	-0.555548	0.305796	0.590407	0.22286	0.707284	0.867335	-1.86151	0.052715	0.285787	0.778408	0.475729	0.706686	-1.30596	0.315747	0.550519	-2.08437	0.103301	0.226914	0.85098	0.472718	0.814146	-0.410132	0.773366	0.97463
cyfip2	0.139274	0.866417	0.962151	1.86595	0.00288099	0.0204745	-1.78258	0.00974968	0.102817	1.72668	0.00258743	0.020403	-1.92186	0.00517907	0.0256465	-3.64853	1.08791e-07	1.66062e-06	1.28485	0.0619426	0.383038	-0.339139	0.663274	0.95875
foxa	0	1	1	2.10996	0.150521	1	0	1	1	2.12873	0.206884	1	0	1	1	-2.08257	0.224751	1	0	1	1	-2.11285	0.175471	1
zdhhc24	-0.356157	0.552474	0.795493	0.224643	0.91547	0.967843	0.396015	0.59274	0.861988	0.580799	0.457629	0.694538	0.752172	0.272779	0.504277	0.171372	0.678082	0.804401	-1.45528	0.0625804	0.38412	-1.31471	0.127222	0.630072
si:ch73-335m24.5	0.417472	0.814114	0.938767	0.808282	0.575495	0.78991	0.115983	0.894486	1	0.39081	0.728102	0.868748	-0.301489	0.926287	1	-0.692299	0.684724	0.808162	0.824373	0.327781	1	-1.26914	0.375606	1
urp1	1.23954	0.115334	0.334953	0.788829	0.210281	0.456368	-0.279251	0.918104	1	-0.450713	0.706685	0.857057	-1.51879	0.0994751	0.25459	-1.06808	0.182358	0.340229	1.82853	0.288416	1	0.79464	0.874517	1
clic2	1.97479	0.00806083	0.0475943	-0.0288578	0.940453	0.978543	0.112943	0.861576	0.968226	-2.00365	0.00695293	0.0436737	-1.86185	0.0144149	0.0593368	0.1418	0.926806	0.959722	-1.0085	0.173559	0.577235	-0.424533	0.547733	0.929472
si:ch73-335m24.2	-1.13435	0.239855	0.51616	-1.42549	0.123755	0.327966	-0.718798	0.376971	0.732899	-0.291142	0.748423	0.879493	0.415554	0.740864	0.88395	0.706696	0.514658	0.679002	0.126656	0.866211	0.970807	0.105526	0.95617	0.9968
ocrl	0.585832	0.130626	0.362821	0.238801	0.533215	0.759999	0.660281	0.0773697	0.349378	-0.347031	0.347082	0.59931	0.0744498	0.852754	0.944503	0.42148	0.281544	0.458306	-0.272755	0.463684	0.808007	-0.151046	0.694081	0.96038
arhgef37	0.928986	0.421665	0.696743	-1.15721	0.0909434	0.268466	0.588498	0.54488	0.839893	-2.0862	0.00529659	0.0355875	-0.340488	0.880372	0.958529	1.74571	0.0215571	0.0691362	-0.809096	0.329656	0.725597	0.174861	0.825816	0.97937
slit3	1.96877	2.04329e-05	0.000290537	1.3434	0.00330432	0.0227587	-0.130247	0.756801	0.932995	-0.625367	0.158014	0.376634	-2.09902	7.37333e-06	8.35957e-05	-1.47365	0.00143526	0.00764734	1.16874	0.00899385	0.164859	0.22255	0.650581	0.957693
il4	1.86667	0.0882962	0.280645	2.016	0.066698	0.219517	-1.02802	0.251249	1	0.149323	0.917748	0.964725	-2.8947	0.0151053	0.0616557	-3.04402	0.011196	0.0411795	0.399202	0.672372	1	0.922684	0.530363	0.926262
kif3a	0.639173	0.0816877	0.265045	-0.191367	0.588994	0.799047	0.684594	0.0546932	0.291698	-0.83054	0.0159892	0.0809407	0.0454215	0.889234	0.962185	0.875961	0.0163503	0.0557532	0.0264609	0.934701	0.987339	0.236149	0.506996	0.919892
sh3rf2	-2.72381	1.94996e-05	0.000278307	-1.35101	0.0263989	0.113641	2.15609	0.000529857	0.0137652	1.37279	0.0250129	0.111231	4.8799	1.07781e-13	4.98901e-12	3.50711	3.38518e-08	5.70871e-07	-1.85751	0.00252593	0.0877131	-1.48806	0.0269141	0.325999
nr3c1	-0.0512532	0.873429	0.964638	0.13045	0.754553	0.893316	-0.486175	0.195329	0.557553	0.181703	0.621423	0.808123	-0.434922	0.281685	0.514323	-0.616625	0.120788	0.253811	0.796254	0.0339939	0.296143	-0.00833967	0.998071	1
fgf1a	-2.81358	0.00784335	0.0465299	0.196066	0.852755	0.940995	1.44892	0.120459	1	3.00965	0.00476286	0.0327635	4.2625	0.000340488	0.00253296	1.25285	0.189215	0.34881	0.280291	0.765168	1	-1.3327	0.197553	0.7326
ndfip1	-0.265836	0.513971	0.769624	-0.420707	0.300421	0.559429	-0.237117	0.54696	0.8409	-0.154871	0.694678	0.850426	0.028719	0.940146	0.986656	0.18359	0.654333	0.786785	-0.115144	0.771601	0.942733	-0.411228	0.322621	0.838534
gnpda1	0.476906	0.341875	0.627694	2.00678	0.000104503	0.00126368	-1.46924	0.00681276	0.0813425	1.52988	0.0030412	0.023185	-1.94614	0.000762198	0.00511967	-3.47602	1.28579e-09	2.91678e-08	1.81064	0.00118534	0.059376	-0.121091	0.736553	0.967658
hspa4b	0.297746	0.338766	0.624473	-0.0826362	0.792892	0.91099	0.330927	0.270252	0.643848	-0.380383	0.201841	0.437619	0.0331803	0.921419	0.977641	0.413563	0.190627	0.350695	-0.0384431	0.896794	0.979215	0.0188754	0.956432	0.9968
mars2	-0.757974	0.238712	0.515001	1.04645	0.101261	0.288015	0.475653	0.445559	0.778924	1.80443	0.00328527	0.0245714	1.23363	0.0599935	0.177523	-0.5708	0.399429	0.578673	0.090587	0.897981	0.979577	-1.07329	0.0964852	0.567125
med12	0.588507	0.107075	0.319094	0.353194	0.33181	0.591683	0.545694	0.116349	0.434302	-0.235313	0.493161	0.719621	-0.0428128	0.929717	0.981507	0.1925	0.577956	0.729014	-0.534077	0.126352	0.519227	-0.340794	0.357759	0.859517
wu:fb13g09	-3.80827	5.37947e-10	2.12314e-08	-1.00306	0.0822542	0.251525	0.719054	0.228321	0.59788	2.80521	2.36334e-06	6.43985e-05	4.52732	4.16774e-13	1.71078e-11	1.72211	0.00419873	0.0185105	-1.09084	0.0677642	0.398269	-0.530845	0.542026	0.927929
fgf16	0	1	1	1.67733	0.250423	1	0	1	1	1.70041	0.296819	1	0	1	1	-1.64298	0.358556	1	0	1	1	-1.37199	0.505761	1
atrx	0.324014	0.392087	0.672267	-0.111981	0.762013	0.897923	-0.219564	0.543101	0.839264	-0.435996	0.225253	0.468013	-0.543578	0.156812	0.351155	-0.107582	0.779248	0.872899	0.485618	0.177652	0.58403	-0.100291	0.793334	0.975547
nup62l	0.21584	0.535085	0.784399	1.03389	0.003469	0.0236468	0.223832	0.524275	0.828526	0.818055	0.0172053	0.0850446	0.00799217	0.992447	1	-0.810062	0.0234507	0.0737057	-0.489045	0.159755	0.562257	-0.727514	0.0405487	0.394768
si:dkey-92i17.2	-2.27957	0.00216093	0.016268	-2.74356	0.000161181	0.00181209	1.28622	0.0487869	0.276012	-0.463982	0.546796	0.758824	3.5658	2.54112e-06	3.16307e-05	4.02978	5.15048e-08	8.46228e-07	-1.42818	0.0305877	0.284186	-0.0212006	0.967557	0.997616
gpr174	-0.318705	0.663231	0.863452	0.0343172	0.998681	1	-0.84895	0.301836	0.675717	0.353022	0.642997	0.820978	-0.530246	0.545402	0.752687	-0.883268	0.302404	0.480886	0.151761	0.846957	0.965513	0.169438	0.80047	0.975547
p2ry10	-0.765986	0.388289	0.669106	0.268526	0.691735	0.859956	-2.34091	0.00769773	0.0878186	1.03451	0.189256	0.420184	-1.57493	0.0746614	0.208541	-2.60944	0.00339082	0.0156127	1.44914	0.0957525	0.463792	-0.368156	0.619621	0.950716
atoh8	1.32736	0.00690767	0.0418096	0.396398	0.382011	0.638059	-1.079	0.0282178	0.201678	-0.930963	0.0545619	0.190338	-2.40636	2.48852e-06	3.1055e-05	-1.47539	0.00328754	0.0152333	0.404585	0.422437	0.785904	-0.432639	0.369124	0.864888
st3gal5	-0.50503	0.26517	0.547135	-0.212427	0.635371	0.828657	-0.962557	0.0284738	0.202512	0.292603	0.497456	0.722976	-0.457527	0.323548	0.558943	-0.75013	0.101639	0.224308	0.513561	0.243955	0.651573	-0.261947	0.561695	0.93585
rell2	-1.63711	0.000409082	0.00397366	1.31954	0.00285186	0.0203169	-3.12937	8.42852e-12	3.67315e-09	2.95665	1.05455e-11	1.04631e-09	-1.49227	0.00168887	0.0100725	-4.44892	6.86221e-21	1.23032e-18	0.704527	0.13217	0.529167	-1.38648	0.00193893	0.0722382
LOC100536511	0	1	1	4.00178	0.00402053	0.0264981	0	1	1	3.92799	0.0101728	0.0579168	0	1	1	-3.77092	0.0143853	0.0503979	0.426619	0.702025	1	-1.38583	0.253616	1
fb06f03	-0.794269	0.0129973	0.068658	-1.38205	1.18262e-05	0.000189284	-0.253371	0.400824	0.750458	-0.587777	0.0518991	0.184065	0.540898	0.0977761	0.251736	1.12867	0.000433173	0.00274106	-0.0210513	0.944154	0.990366	0.591468	0.0648642	0.48165
sh3bgrl	2.84768	2.33476e-06	4.05895e-05	0.954425	0.101011	0.287537	-2.16698	0.000292865	0.00887866	-1.89326	0.00114601	0.0109301	-5.01466	9.6449e-16	6.51197e-14	-3.1214	4.12105e-07	5.56341e-06	1.95914	0.00111649	0.0572515	1.11052	0.0739477	0.508827
tbx22	0.737072	0.484068	0.748259	-0.328127	0.83164	0.93095	-0.352206	0.736852	1	-1.0652	0.350044	0.60236	-1.08928	0.341863	1	-0.0240787	0.900758	0.945442	0.580389	0.647665	1	0.642721	0.700086	1
LOC100149701	-0.574516	0.511065	0.7676	1.8643	0.267415	0.522973	-0.0798584	0.894836	1	2.43881	0.0547879	0.191029	0.494657	0.611111	0.799356	-1.94416	0.221515	0.389198	-0.969313	0.477035	1	-1.77248	0.230272	0.765575
asb12b	-4.95676	5.88162e-09	1.86515e-07	-4.38775	5.29323e-09	2.21697e-07	0.434416	0.481965	0.802403	0.569012	0.399862	0.6474	5.39117	3.80217e-10	9.60601e-09	4.82216	2.10598e-10	5.51141e-09	-0.370512	0.576259	0.870343	0.370338	0.613694	0.949136
bsdc1	-0.215844	0.554104	0.796201	-0.0183402	0.955887	0.985044	0.646395	0.0666308	0.324534	0.197504	0.572908	0.776919	0.862239	0.0206703	0.0795607	0.664735	0.0708354	0.171176	-0.18479	0.598832	0.878542	-0.0181476	0.966593	0.997452
sorbs1	-3.85788	9.43136e-10	3.57427e-08	-4.01599	1.47197e-10	8.7458e-09	1.26342	0.0397654	0.246863	-0.158106	0.80294	0.90871	5.12131	1.66673e-15	1.08061e-13	5.27941	1.3053e-16	1.10702e-14	-0.576253	0.338453	0.732726	-0.0542056	0.961848	0.996964
pik3ap1	-0.259667	0.558833	0.79896	0.186053	0.69019	0.858903	-0.401111	0.393343	0.745056	0.445721	0.297295	0.550201	-0.141443	0.778755	0.904605	-0.587164	0.216605	0.383539	0.590065	0.207093	0.615948	0.362615	0.403419	0.878713
kif1bp	0.183733	0.647481	0.852992	0.124407	0.752624	0.892414	0.60852	0.125901	0.449928	-0.0593269	0.878798	0.94745	0.424787	0.321748	0.55708	0.484114	0.251237	0.424909	-0.25578	0.518269	0.840177	0.000580134	0.986679	0.999737
srgn	0.429941	0.361257	0.646059	-0.0400028	0.942985	0.979249	-0.31915	0.4875	0.805569	-0.469943	0.302367	0.555387	-0.74909	0.120429	0.292086	-0.279147	0.555808	0.711655	0.0973895	0.833241	0.960566	0.416938	0.388396	0.872247
vps26a	0.0779202	0.827135	0.944528	-0.543071	0.152485	0.373408	-0.321118	0.379763	0.734177	-0.620991	0.0865483	0.258801	-0.399038	0.297509	0.531887	0.221953	0.569491	0.722253	0.52654	0.15041	0.550027	0.190106	0.625368	0.952748
supv3l1	-0.238553	0.661295	0.861861	-0.478704	0.405164	0.657861	0.951153	0.10485	0.410394	-0.240151	0.684517	0.843686	1.18971	0.0486303	0.152398	1.42986	0.0173562	0.0583362	-0.832799	0.147818	0.546988	-0.235962	0.732178	0.967306
hkdc1	-1.70891	0.0693189	0.236863	2.75406	0.00366487	0.0246483	0.751715	0.384042	0.73728	4.46298	9.65884e-07	2.96422e-05	2.46063	0.00915099	0.0410767	-2.00235	0.0464564	0.124364	-2.5775	0.00971527	0.17055	-3.39797	0.000571579	0.0334732
hk1	-1.73937	0.000280273	0.00286136	-2.52132	1.20098e-07	3.46706e-06	0.900692	0.0488255	0.276071	-0.781949	0.0898474	0.265106	2.64006	5.52134e-08	9.70448e-07	3.42201	1.32454e-12	5.42529e-11	-0.298128	0.518314	0.840177	0.310436	0.491272	0.91563
tacr2	3.02305	0.00320399	0.0224324	1.78361	0.0461229	0.169095	-0.437826	0.652251	0.890999	-1.23944	0.250629	0.498891	-3.46088	0.00510898	0.02537	-2.22144	0.0396298	0.11026	0.281354	0.68279	0.914449	2.61932	0.0349062	0.367484
tspan15	0.921362	0.210117	0.47892	0.790005	0.270852	0.526732	2.41626	0.000972777	0.0210695	-0.131357	0.853873	0.934278	1.4949	0.0299494	0.105904	1.62625	0.017303	0.0581957	-0.46752	0.517234	0.840144	0.350977	0.576133	0.939509
rufy2	-0.29499	0.518094	0.771818	-0.409937	0.371693	0.629415	-0.890996	0.0609459	0.30965	-0.114948	0.802826	0.908681	-0.596006	0.236079	0.459897	-0.481059	0.332862	0.513112	0.716701	0.132749	0.529659	0.246363	0.58933	0.94428
hnrnph3	-0.250895	0.567547	0.804508	0.210248	0.660445	0.842514	0.0624274	0.890605	0.975987	0.461143	0.285307	0.53764	0.313322	0.48978	0.71052	-0.147821	0.769934	0.866043	0.222489	0.626448	0.890722	0.172566	0.678676	0.959379
pbld2	-0.135194	0.814981	0.939387	0.744505	0.586561	0.797162	1.77181	0.13753	1	0.879699	0.42194	0.666309	1.90701	0.0969078	1	1.02731	0.325689	0.505508	-0.932547	0.39499	1	0.879481	0.399553	1
pbldp	0.78262	0.407746	0.685573	4.16165	9.25377e-05	0.00114076	3.00444	0.00454264	0.0612431	3.37903	0.00115354	0.0109814	2.22182	0.043572	0.140319	-1.15721	0.272404	0.448283	-0.732342	0.474645	0.815255	-1.82673	0.0799415	0.526618
pbld	-0.137997	0.91746	0.982175	4.09771	0.000430774	0.00418469	1.19461	0.326186	1	4.2357	0.00186256	0.0158094	1.33261	0.364078	0.600762	-2.90309	0.0142834	0.0501441	-2.15331	0.0500248	1	-1.04751	0.232967	0.768435
dna2	-0.781562	0.368347	0.652222	-0.405624	0.586855	0.797256	-1.4831	0.199061	0.562859	0.375938	0.689969	0.847479	-0.701541	0.647612	0.823233	-1.07748	0.417048	0.594631	0.686671	0.515066	0.838766	-0.176451	0.998869	1
slc4a11	3.45399	4.22378e-08	1.1003e-06	2.63808	2.32088e-05	0.000339559	0.154311	0.837947	0.962328	-0.815916	0.129577	0.333302	-3.29968	1.04483e-06	1.41577e-05	-2.48376	0.000195456	0.00136206	-0.358983	0.665914	0.906743	0.551674	0.235993	0.771394
ky	-8.08262	3.01942e-12	1.96061e-10	-4.23742	4.14622e-08	1.38472e-06	-1.34976	0.109935	0.420294	3.8452	8.98609e-05	0.00137713	6.73286	1.54199e-09	3.54784e-08	2.88766	0.00012956	0.000957022	2.76471	4.53087e-05	0.00809272	-2.31374	0.00680178	0.153457
si:ch211-194c3.5	1.0221	0.115741	0.335552	0.205239	0.792567	0.91086	-0.666545	0.293248	0.667641	-0.816863	0.139686	0.34954	-1.68865	0.00863901	0.0392555	-0.871784	0.167555	0.321077	0.841496	0.166534	0.570465	0.425152	0.356824	0.859086
cfd	3.58369	2.21531e-13	1.69841e-11	0.644415	0.155966	0.378732	-1.72954	0.00026378	0.00816734	-2.93928	5.2032e-10	3.61729e-08	-5.31323	1.6899e-26	7.35293e-24	-2.37395	1.16237e-06	1.41752e-05	0.123253	0.76169	0.939155	1.64374	0.00129172	0.0550233
fgfr3	4.24369	2.41391e-19	4.55683e-17	0.830245	0.0653379	0.216021	-1.86277	0.000513661	0.0134245	-3.41344	2.16157e-14	4.05324e-12	-6.10646	1.97111e-28	1.22124e-25	-2.69302	6.33942e-07	8.19554e-06	0.811479	0.141188	0.539258	0.944007	0.055926	0.453016
letm1	-0.190692	0.682252	0.873607	-0.401779	0.401601	0.655042	-0.090306	0.840806	0.963131	-0.211087	0.657631	0.829353	0.100386	0.831021	0.932367	0.311473	0.52543	0.687115	0.191799	0.679487	0.912966	-0.35943	0.485117	0.913561
whsc1	0.732307	0.222693	0.495507	0.516161	0.386773	0.642495	-0.380795	0.524336	0.828526	-0.216146	0.699107	0.853026	-1.1131	0.0716834	0.202481	-0.896956	0.142845	0.286883	1.17688	0.0436474	0.330379	-0.283539	0.647067	0.956554
si:ch211-233a24.2	-0.209852	0.524072	0.776276	0.724732	0.0392384	0.150524	0.138067	0.680438	0.904866	0.934584	0.00456602	0.031805	0.347919	0.30721	0.541225	-0.586665	0.103892	0.22796	-0.508049	0.136769	0.536258	-0.523134	0.142108	0.655986
thada	-0.150255	0.812119	0.937966	0.902605	0.355744	0.613917	-0.340835	0.76397	0.93614	1.05286	0.188247	0.418898	-0.190579	0.924277	0.979081	-1.24344	0.221995	0.389646	1.36816	0.102106	0.475473	-1.00883	0.308485	0.829292
plekhh2	2.36336	0.00262853	0.0190707	0.387664	0.660633	0.842514	0.625241	0.363217	0.723198	-1.9757	0.00525906	0.0353935	-1.73812	0.0401124	0.13212	0.237577	0.628288	0.767074	-1.02263	0.156546	0.558516	-0.441529	0.580827	0.941393
epcam	-2.06123	0.0209494	0.0993202	3.96503	3.61194e-06	6.79784e-05	-4.05716	0.000143634	0.00520547	6.02626	2.82033e-12	3.20249e-10	-1.99593	0.0232451	0.0870911	-8.02219	4.24907e-10	1.05653e-08	0.261622	0.647154	0.898593	0.188412	0.797308	0.975547
si:ch73-105b23.6	1.7128	0.239894	1	1.00583	0.455447	1	0.411699	0.730663	1	-0.706977	0.634123	1	-1.30111	0.430064	1	-0.594129	0.709101	1	-0.719679	0.475939	1	-0.107229	0.955037	1
calm2a	1.29301	0.00135254	0.0111056	0.447417	0.255666	0.509438	-0.526148	0.178882	0.534409	-0.845597	0.0293954	0.124911	-1.81916	1.02921e-05	0.000113214	-0.973566	0.016624	0.056376	0.670018	0.0914827	0.455731	0.576114	0.16799	0.695374
ttc7a	2.31115	0.00255825	0.0186486	-0.388991	0.668908	0.847024	-1.28172	0.0863148	0.372343	-2.70014	0.000284952	0.00366221	-3.59287	5.62378e-06	6.5661e-05	-0.892731	0.218804	0.386195	-1.70988	0.0397452	0.319133	-0.335975	0.626163	0.952748
mcfd2	-0.2604	0.530914	0.781448	-0.995345	0.0134521	0.0683101	-0.314007	0.415188	0.761263	-0.734945	0.0583435	0.198763	-0.0536061	0.880117	0.958495	0.681339	0.100271	0.222137	0.0538617	0.894186	0.978428	1.15069	0.00477158	0.126711
socs5b	0.704692	0.199413	0.46296	0.514897	0.348911	0.607754	-0.386282	0.485214	0.804301	-0.189795	0.699988	0.85349	-1.09097	0.0525095	0.161403	-0.901179	0.10726	0.232974	-0.12652	0.833662	0.960566	0.339043	0.464218	0.905747
prkceb	-0.238562	0.887082	0.97061	0.294365	0.639426	0.83057	-1.30552	0.126511	0.450897	0.532927	0.543006	0.756395	-1.06696	0.210115	0.424172	-1.59988	0.0655669	0.161772	0.874591	0.320969	0.717491	0.0525624	0.896264	0.989865
epas1b	-2.22335	8.49595e-07	1.63465e-05	-3.35767	1.21726e-13	1.40562e-11	0.86324	0.0471985	0.271471	-1.13431	0.0102764	0.0583764	3.08659	1.90495e-11	5.90173e-10	4.22091	3.95334e-20	5.94134e-18	-1.22318	0.00514209	0.130773	-0.949958	0.0544633	0.447244
dhx57	-0.786539	0.0715997	0.24187	-0.541689	0.205516	0.449736	-0.141104	0.7554	0.932451	0.24485	0.559936	0.768451	0.645435	0.142949	0.329464	0.400585	0.348601	0.529153	-0.77625	0.0779204	0.426329	-0.199235	0.687723	0.959938
galm	-0.929529	0.0665595	0.230824	-0.284543	0.574899	0.789613	-0.126724	0.7788	0.942584	0.644985	0.178931	0.406263	0.802805	0.126082	0.302018	0.15782	0.779327	0.872899	0.155419	0.731923	0.931061	0.736917	0.140332	0.653542
atl2	-1.45088	9.25444e-05	0.00109929	-1.95994	9.69143e-08	2.93457e-06	-0.117559	0.734054	0.924265	-0.509057	0.150247	0.364845	1.33332	0.000415657	0.00302212	1.84238	8.10285e-07	1.02484e-05	-1.30695	0.00021929	0.0207754	-0.629493	0.0884407	0.548992
si:ch211-250c4.5	-2.01039	0.0134369	0.0703853	-2.03933	0.00892853	0.0498795	-1.69932	0.0227939	0.1784	-0.0289422	0.963213	0.986773	0.311074	0.759229	0.893732	0.340017	0.717863	0.832099	-1.65908	0.041544	0.324518	-1.24637	0.117434	0.614328
hells	-0.998372	0.31095	0.596159	0.340436	0.712956	0.871017	-1.19836	0.200726	0.565458	1.33881	0.150008	0.364496	-0.199987	0.823361	0.928697	-1.5388	0.113945	0.243636	1.49194	0.115846	0.502222	-0.0135698	0.974101	0.998312
LOC100535981	0.092786	0.918796	0.982636	-1.02564	0.0252406	0.109883	-1.06154	0.0318961	0.21697	-1.11842	0.012997	0.0695588	-1.15432	0.0264725	0.0963487	-0.0359028	0.986511	0.99351	0.0983827	0.849515	0.966381	0.0659576	0.848459	0.982433
aatkb	-0.176397	0.835934	0.94889	2.27292	0.0066361	0.0396942	0.0507659	0.952439	0.994499	2.44931	0.00219764	0.0179598	0.227163	0.795109	0.914501	-2.22215	0.00955854	0.0362193	-1.16015	0.170532	0.575216	-0.284523	0.736837	0.967658
baiap2b	0.0344821	0.996038	1	-0.577226	0.358277	0.616192	1.35308	0.0351181	0.229768	-0.611708	0.341597	0.593955	1.31859	0.0464295	0.146912	1.9303	0.00359451	0.0163408	-2.13365	0.000890074	0.0498771	-0.754588	0.27118	0.803389
enpp7.2	0	1	1	1.36639	0.224739	1	0	1	1	1.43039	0.328386	1	0	1	1	-1.30368	0.316708	1	0	1	1	-1.09375	0.366366	1
enpp7.1	0	1	1	2.00092	0.173825	1	0	1	1	2.02596	0.232508	1	0	1	1	-1.96758	0.256107	1	0	1	1	-2.00327	0.201705	1
nog3	-0.550408	0.527828	0.779551	2.50237	0.0477482	0.173495	2.7979	0.020112	1	3.05278	0.0149171	0.076644	3.34831	0.00852283	0.0388628	0.295529	0.663315	0.792789	-0.902391	0.463908	1	-2.05295	0.124453	1
si:ch211-277e21.2	1.00797	0.184215	0.442933	-0.814459	0.214267	0.460855	-0.608616	0.416299	0.762166	-1.82243	0.00329456	0.0246206	-1.61659	0.031322	0.10942	0.205843	0.770255	0.866195	0.165378	0.76249	0.939608	1.04196	0.102926	0.582628
psme4b	-0.185894	0.666818	0.8657	-0.228336	0.598337	0.805414	1.14166	0.00805123	0.0907234	-0.0424421	0.923199	0.967605	1.32756	0.00345872	0.0183045	1.37	0.00234348	0.0115168	-0.463781	0.282621	0.686833	-0.275075	0.570211	0.938306
svila	-0.370383	0.317727	0.603429	0.279046	0.465429	0.709706	1.5842	1.12432e-05	0.000739591	0.64943	0.0707686	0.226821	1.95459	3.0202e-07	4.61636e-06	1.30516	0.000543431	0.00333249	-0.28068	0.439705	0.793491	-0.497599	0.193323	0.728623
snx29	-0.56677	0.185278	0.444374	0.52102	0.222447	0.470175	-0.648725	0.126242	0.450621	1.08779	0.00760085	0.0467792	-0.0819558	0.858211	0.946691	-1.16975	0.0075897	0.0299587	0.179335	0.672419	0.909714	-0.452926	0.293169	0.81964
si:dkey-16i5.8	0.240156	0.439314	0.71201	3.01796	0.0228519	0.102161	0	1	1	2.7778	0.126355	0.328531	-0.150899	0.612825	1	-2.9287	0.0490839	0.129733	0	1	1	-1.74761	0.134981	1
rsl1d1	0.876769	0.00976132	0.0552111	0.165154	0.607554	0.810859	0.127615	0.700231	0.913679	-0.711615	0.0297438	0.125892	-0.749154	0.0295173	0.104758	-0.0375399	0.889193	0.938994	0.324558	0.326754	0.722472	0.339253	0.337269	0.846931
gspt1	-0.0272738	0.931274	0.987117	-0.78906	0.0193509	0.0902378	0.0925649	0.778161	0.942269	-0.761786	0.0190579	0.0915677	0.119839	0.724934	0.874728	0.881625	0.0102706	0.0384401	-0.199566	0.546781	0.854299	-0.0938585	0.788544	0.975141
tomm22	-1.32686	0.00721073	0.0433684	-1.60436	0.00103167	0.00878232	0.262913	0.575925	0.854864	-0.277498	0.558268	0.767347	1.58978	0.00153166	0.00925553	1.86727	0.000167795	0.0011932	-0.464671	0.322591	0.719199	0.27366	0.579054	0.941393
maff	0.633478	0.469106	0.737377	-0.309207	0.743668	0.887426	-1.79085	0.0366156	0.234836	-0.942685	0.271611	0.52249	-2.42433	0.00731204	0.0342184	-1.48165	0.0955841	0.214308	0.462465	0.584235	0.872833	-0.291774	0.741477	0.968651
tmem184ba	1.19138	0.00334315	0.0232441	-0.183838	0.668583	0.846804	0.135083	0.742229	0.927039	-1.37522	0.00043504	0.00510435	-1.0563	0.0101657	0.0446389	0.318921	0.463314	0.63502	0.407637	0.299055	0.699748	0.450288	0.282704	0.810372
csnk1e	1.42835	0.00208287	0.0157865	0.937541	0.0415143	0.156552	1.82261	4.79435e-05	0.00226193	-0.490806	0.263116	0.513054	0.394259	0.398799	0.63359	0.885065	0.0561132	0.143488	-1.26162	0.00460733	0.124485	-0.32919	0.476753	0.91043
tnrc6b	-0.00812746	0.966264	0.998551	0.389534	0.377125	0.63399	-0.0848455	0.84	0.962501	0.397661	0.334121	0.586793	-0.076718	0.880613	0.958604	-0.474379	0.288088	0.465893	0.0184658	0.952048	0.992374	-0.427977	0.339581	0.849423
si:ch211-141o9.10	-1.62151	0.0762564	0.252506	0.475273	0.521151	0.751097	0.151745	0.844095	0.963701	2.09678	0.0141691	0.0739725	1.77325	0.0596183	0.176841	-0.323528	0.668156	0.796526	-0.989154	0.224267	0.630959	-2.5419	0.00359771	0.107727
cdc42ep1a	1.44502	0.108977	0.322816	-0.760906	0.350031	0.608565	0.248709	0.766225	0.937059	-2.20592	0.00467943	0.0323774	-1.19631	0.21204	0.426608	1.00961	0.219999	0.387334	0.694942	0.26646	0.672006	0.880347	0.192613	0.727606
sh3bp1	1.0489	0.128146	0.35863	0.393616	0.574507	0.789455	-1.0676	0.140892	0.47487	-0.655281	0.294066	0.546425	-2.1165	0.00386021	0.0200805	-1.46122	0.0430699	0.117594	1.12661	0.118699	0.50748	0.573495	0.366612	0.864338
pdap1a	1.7563	1.69853e-07	3.90662e-06	0.763625	0.0216111	0.0978316	0.598602	0.0670138	0.325233	-0.992679	0.00189523	0.0160531	-1.1577	0.000671658	0.00459988	-0.165023	0.613601	0.756661	-0.428376	0.18711	0.59372	0.0129971	0.983663	0.999583
slc16a8	0.448002	0.481125	0.74636	2.41137	0.000241297	0.00257136	-0.539193	0.434851	0.773911	1.96337	0.00314642	0.0237696	-0.987195	0.172631	0.373041	-2.95056	5.08893e-05	0.000415885	0.828166	0.258025	0.664653	-0.679201	0.25288	0.787187
cby1	0.727616	0.4854	0.748719	0.820287	0.412921	0.664444	-0.321488	0.731462	0.923238	0.0926711	0.901373	0.957694	-1.0491	0.308961	0.543186	-1.14178	0.257099	0.431433	-1.19856	0.266403	0.672006	-0.0927986	0.933423	0.993611
zc3h7b	0.131406	0.622437	0.837984	-0.108551	0.681799	0.853702	0.13158	0.608157	0.870965	-0.239957	0.345389	0.597733	0.000173926	0.999632	1	0.240131	0.371895	0.55257	-0.362326	0.158371	0.559936	-0.0151863	0.954387	0.9968
tefa	-0.311277	0.460098	0.729118	0.37097	0.362358	0.620131	-0.726093	0.0687722	0.329234	0.682247	0.0852688	0.255957	-0.414816	0.322923	0.558209	-1.09706	0.00859143	0.0331384	1.29415	0.00115561	0.058656	-0.174135	0.669461	0.958866
phf5a	0.485198	0.298267	0.582599	0.347388	0.446412	0.692803	0.387888	0.415095	0.761196	-0.13781	0.760123	0.886159	-0.0973101	0.805007	0.919552	0.0405002	0.970164	0.985154	-0.248906	0.601002	0.879203	-0.0595991	0.871863	0.986812
aco2	-2.76415	7.80028e-20	1.5766e-17	-3.20208	1.91397e-26	1.95598e-23	0.906342	0.00174722	0.0325055	-0.437938	0.132825	0.338421	3.67049	8.88882e-33	9.16017e-30	4.10842	2.50105e-41	8.51984e-38	-0.254552	0.380261	0.760237	0.143001	0.613391	0.949136
csdc2a	2.71813	0.0007646	0.0067938	0.295156	0.683679	0.854714	-0.286001	0.706157	0.915776	-2.42297	0.00186552	0.0158279	-3.00413	0.000416262	0.00302427	-0.581157	0.453703	0.626961	2.26953	0.00580287	0.139141	1.10528	0.203023	0.738495
si:ch73-139e5.4	0.92515	0.353757	0.63887	5.67093	1.1692e-05	0.000187724	0.857245	0.466006	0.792217	4.74578	0.000253081	0.00331584	-0.0679051	0.881752	0.959048	-4.81368	0.00094809	0.00536787	-0.162157	0.899391	0.979706	-4.69739	0.000625678	0.0353042
kctd17	-0.0592253	0.868359	0.962735	-0.498063	0.505158	0.740138	0.323095	0.71996	0.921006	-0.438837	0.603502	0.795965	0.38232	0.616156	0.80199	0.821157	0.318219	0.497407	0.62621	0.473798	0.814937	-0.732754	0.406268	0.879714
rangap1b	0.569016	0.235136	0.510921	1.17043	0.0141585	0.0708756	-0.419808	0.375508	0.732032	0.601409	0.193457	0.425855	-0.988825	0.0461016	0.146104	-1.59023	0.0012154	0.00664213	0.81704	0.089059	0.449472	-0.689812	0.146581	0.665801
chadlb	0.434009	0.672733	1	0.585378	0.607192	1	0.0135076	0.995905	1	0.151369	0.929144	1	-0.420501	0.68695	1	-0.57187	0.622862	1	0.136635	0.854443	1	-0.532619	0.683948	1
l3mbtl2	-0.385951	0.406085	0.68416	-0.315755	0.488909	0.727678	-0.516153	0.261574	0.6346	0.0701968	0.873753	0.944602	-0.130201	0.78831	0.910421	-0.200398	0.673563	0.800684	0.436142	0.344689	0.736555	-0.214705	0.646091	0.956259
ep300a	0.342871	0.345153	0.630617	0.321953	0.371275	0.628914	0.12558	0.714013	0.919118	-0.0209177	0.951114	0.98217	-0.217291	0.568067	0.771243	-0.196373	0.603693	0.748582	-0.180069	0.610707	0.882375	-0.423388	0.241592	0.778083
cbx7b	0.701367	0.239011	0.515367	1.17699	0.0438243	0.162978	-0.448726	0.462738	0.790072	0.475626	0.384907	0.633554	-1.15009	0.0654853	0.189647	-1.62572	0.00828568	0.0322021	0.668133	0.278076	0.682831	-0.494801	0.405336	0.879367
josd1	0.785441	0.149063	0.391231	0.180315	0.76114	0.897559	0.0188744	0.979424	1	-0.605126	0.21646	0.456483	-0.766566	0.168791	0.367908	-0.161441	0.787783	0.878434	-0.067504	0.927556	0.985713	0.278461	0.540532	0.927929
xrcc6	-0.107966	0.841928	0.95173	0.0453085	0.910284	0.965857	-0.14111	0.758492	0.933562	0.153274	0.74474	0.87784	-0.0331436	0.925541	0.979625	-0.186418	0.686793	0.80963	0.153128	0.754534	0.937627	0.12789	0.819805	0.978935
desi1b	0.808337	0.0714887	0.241678	0.524315	0.239058	0.49001	0.806175	0.0674311	0.326244	-0.284023	0.495635	0.721453	-0.00216281	0.986923	1	0.28186	0.514925	0.679091	-0.204928	0.645359	0.898282	0.12104	0.761188	0.971276
shisa8b	-0.234026	0.883566	0.968881	-2.12292	0.138682	0.351795	-2.82122	0.0339263	1	-1.88889	0.158695	0.37749	-2.5872	0.0594119	1	-0.698302	0.444023	0.61872	0.224714	0.732572	1	-0.216433	0.851554	1
zgc:101564	-0.122293	0.791426	0.929792	0.413075	0.674932	0.849824	-0.550587	0.525442	0.828699	0.535368	0.438533	0.679227	-0.428294	0.665153	0.83535	-0.963662	0.275166	0.451157	0.727059	0.371977	0.755219	-0.443726	0.662033	0.95875
srgap2	-0.571702	0.210888	0.479948	-1.27867	0.00568186	0.0349899	-0.133124	0.768632	0.938291	-0.706972	0.116849	0.312576	0.438579	0.341653	0.577632	1.14555	0.0147119	0.051287	-0.368645	0.434313	0.791214	0.611788	0.178749	0.710125
ikbke	0.86561	0.0543436	0.199995	0.339571	0.447338	0.693571	-0.412263	0.355584	0.717979	-0.526038	0.214655	0.454128	-1.27787	0.0058166	0.0282813	-0.751835	0.10131	0.223688	0.658962	0.139067	0.537506	0.460079	0.299352	0.824002
si:dkey-85p17.3	-1.77004	0.000485347	0.00462362	-1.05124	0.0335827	0.134905	-0.725211	0.141898	0.47642	0.718801	0.142931	0.354442	1.04483	0.0430163	0.138987	0.326033	0.503021	0.669684	-0.0481015	0.936884	0.987864	-0.278971	0.62254	0.951837
zgc:162182	0.683328	0.547707	0.792707	1.30446	0.221556	0.469482	-0.868503	0.386931	0.73942	0.621127	0.509087	0.731972	-1.55183	0.15312	0.345441	-2.17296	0.0464964	0.12439	0.966001	0.348752	0.738513	0.192907	0.732221	0.967306
ogfrl2	-0.44594	0.496994	0.757125	0.706871	0.414381	0.665688	-1.68486	0.0226645	0.177647	1.15281	0.116668	0.312241	-1.23892	0.126058	0.302018	-2.39173	0.00272559	0.0130894	0.547162	0.444367	0.796197	-0.974699	0.243837	0.780869
suclg2	-0.858983	0.0101658	0.056996	-0.443898	0.173306	0.404591	0.583758	0.0740642	0.342529	0.415085	0.192968	0.42532	1.44274	2.32922e-05	0.000236792	1.02766	0.00210514	0.0105098	-0.0243596	0.943519	0.990152	-0.0690519	0.856708	0.983435
lrig1	0.000318023	0.977337	1	-2.07379	1.03138e-06	2.29633e-05	0.744778	0.0692341	0.330383	-2.07411	4.25257e-07	1.44623e-05	0.74446	0.0809953	0.220968	2.81857	5.90498e-11	1.74159e-09	0.180281	0.650664	0.899828	0.755393	0.0743665	0.510171
slc25a26	-1.57012	0.00453231	0.0297057	-1.39226	0.0105423	0.0567187	1.0713	0.0404239	0.248912	0.177856	0.735494	0.872882	2.64142	2.58879e-06	3.21627e-05	2.46356	8.16098e-06	8.19265e-05	-0.729656	0.161538	0.565221	0.509305	0.351418	0.855579
rab7	0.445114	0.228056	0.502079	0.358986	0.327085	0.586636	0.309584	0.378987	0.733403	-0.0861277	0.805444	0.909479	-0.13553	0.725826	0.875318	-0.0494026	0.90321	0.946774	0.0872893	0.80281	0.951716	-0.0265304	0.952553	0.996471
hmces	-0.982448	0.126453	0.355633	-1.63493	0.00903469	0.0503161	-0.441758	0.446552	0.779347	-0.652485	0.2911	0.543509	0.54069	0.434718	0.664292	1.19318	0.0695366	0.168736	0.0312369	0.950958	0.99176	0.875505	0.173637	0.70299
tada3l	0.410274	0.255909	0.535629	-0.723887	0.0442459	0.163979	0.00507629	0.988501	1	-1.13416	0.00101019	0.00990276	-0.405198	0.273115	0.504442	0.728963	0.0476292	0.126873	-0.0750584	0.831598	0.960299	0.328563	0.367995	0.864338
arpc4l	1.40787	1.03657e-05	0.000157612	0.447053	0.153529	0.375088	0.356765	0.251701	0.624309	-0.960819	0.00168965	0.0146831	-1.05111	0.00119671	0.00750053	-0.090288	0.757901	0.858213	-0.351813	0.257098	0.664653	0.651458	0.045744	0.418959
rpf1	0.428409	0.252338	0.531091	-0.189457	0.628769	0.824389	0.434557	0.236894	0.606812	-0.617867	0.0896286	0.264575	0.00614719	0.993068	1	0.624014	0.109648	0.236953	-0.452687	0.215576	0.625278	0.396512	0.310104	0.830022
gdf11	-0.697792	0.539803	0.78813	2.08862	0.0952543	0.276863	-1.28546	0.285756	0.66132	2.78641	0.0158414	0.0803232	-0.587666	0.61594	0.801816	-3.37408	0.00938367	0.0356376	0.782607	0.454313	0.802297	-1.54385	0.289643	0.816028
cdk5rap1	-1.23586	0.00257325	0.0187376	-0.765699	0.0546518	0.191929	0.241595	0.530727	0.831608	0.470165	0.231574	0.476063	1.47746	0.000416933	0.00302802	1.00729	0.0132434	0.0472986	-0.259212	0.500551	0.829508	0.258223	0.52695	0.926262
ghrh	1.43812	0.294986	1	-0.485482	0.565515	1	0.461851	0.689381	1	-1.9236	0.0994598	1	-0.976271	0.526483	1	0.947333	0.351867	1	1.08291	0.632229	1	1.04905	0.422375	1
npepps	-0.178659	0.665232	0.864595	-0.273431	0.505275	0.74015	0.224395	0.572098	0.853028	-0.0947724	0.811466	0.91235	0.403053	0.337983	0.574205	0.497826	0.232481	0.401868	0.621749	0.116962	0.504188	0.0966885	0.812869	0.97695
mrpl45	-1.261	0.00878102	0.0509436	-1.11328	0.0187865	0.0881087	0.83938	0.0636803	0.316682	0.147718	0.748208	0.879388	2.10038	1.69185e-05	0.000178195	1.95266	4.763e-05	0.000392544	-0.746093	0.099676	0.471281	-0.377631	0.413292	0.883996
si:ch211-156l18.8	-0.0504251	0.907786	1	-0.607094	0.600219	1	0.0752234	0.766402	1	-0.556668	0.668211	1	0.125649	0.683949	1	0.682317	0.419477	1	-0.302531	0.700222	1	0.354435	0.713832	1
socs7	0.127762	0.741355	0.905344	-0.289022	0.466065	0.710186	-0.420759	0.287948	0.662461	-0.416785	0.270813	0.521766	-0.548522	0.183468	0.388548	-0.131737	0.740802	0.846447	0.566702	0.154332	0.554476	0.0286525	0.950109	0.99626
sp2	-0.0793466	0.822556	0.942426	0.296498	0.432833	0.681615	-0.463988	0.208094	0.574062	0.375844	0.291089	0.543509	-0.384641	0.323873	0.559111	-0.760486	0.0471811	0.125892	0.377756	0.305279	0.705795	-0.319107	0.401354	0.877193
zgc:64002	-0.0313654	0.946286	0.992618	0.0974501	0.836491	0.933221	-0.311845	0.67661	0.90346	0.128815	0.887794	0.951726	-0.28048	0.650661	0.8255	-0.409295	0.551962	0.708373	0.342316	0.637679	0.894918	0.494297	0.715781	0.963736
abcc10	-0.556085	0.229231	0.503784	1.15168	0.012886	0.0662085	0.121556	0.789248	0.946033	1.70776	9.95918e-05	0.00149344	0.677641	0.152229	0.344067	-1.03012	0.0311986	0.0919094	-0.162871	0.732013	0.931061	-0.673441	0.150555	0.671419
si:ch211-69b7.6	-1.72923	0.0139898	0.0725293	0.937166	0.214079	0.460628	-0.917516	0.197376	0.560461	2.66639	9.74976e-05	0.00147175	0.811712	0.269284	0.500815	-1.85468	0.0135948	0.0482821	0.0662441	0.919735	0.983548	-0.828539	0.266281	0.798862
wscd1b	0.0143822	0.784746	0.926566	2.26842	0.0603936	0.20532	1.62684	0.249277	1	2.25404	0.111931	0.304063	1.61246	0.427457	1	-0.64158	0.461576	0.633419	-1.84713	0.167627	1	-1.30964	0.377375	1
msi2a	0.428698	0.482583	0.74729	-1.12856	0.0596615	0.203474	1.419	0.0137578	0.128387	-1.55726	0.00711261	0.0444027	0.990297	0.101828	0.259373	2.54755	2.65841e-05	0.000234811	-0.966225	0.0933329	0.459469	0.810447	0.176972	0.707812
ubl3a	0.0753028	0.852328	0.956166	-0.588491	0.111982	0.307594	0.663104	0.0661097	0.322967	-0.663794	0.0643546	0.212736	0.587801	0.120544	0.292233	1.2516	0.00090291	0.00514485	-0.288806	0.422195	0.785874	-0.142713	0.714242	0.963448
or105-1	0	1	1	0	1	1	3.5581	0.00827648	1	0	1	1	2.87194	0.0901161	0.23732	3.25735	0.0430985	0.117623	0.32643	0.801985	1	1.2787	0.458101	0.902918
si:ch211-215a9.5	-1.41269	0.00519836	0.0333139	-1.05564	0.0328907	0.133049	0.170376	0.722973	0.921006	0.357058	0.457938	0.694759	1.58307	0.00217793	0.0124508	1.22601	0.0152578	0.0527674	-1.11307	0.0182166	0.225694	-0.044047	0.883604	0.988838
rxfp2a	3.76394	5.0776e-06	8.23361e-05	0.418253	0.545118	0.767554	-1.10769	0.234753	0.604612	-3.34569	1.82452e-05	0.000363556	-4.87163	6.93132e-07	9.70782e-06	-1.52594	0.0876245	0.20069	1.97369	0.0361349	0.304448	1.21025	0.158575	0.683258
b3glctb	1.47157	0.091904	0.287658	-0.177782	0.854792	0.94189	1.13318	0.195557	0.557698	-1.64936	0.0469335	0.172156	-0.338394	0.715366	0.869398	1.31096	0.141281	0.284812	-0.718809	0.414434	0.781017	0.519842	0.559539	0.935554
hunk	4.13342	1.84524e-05	0.000265063	1.43323	0.0673246	0.220733	-0.72565	0.458066	0.786698	-2.70019	0.00865251	0.0512605	-4.85907	2.79743e-06	3.44923e-05	-2.15888	0.0158186	0.0542807	-0.413295	0.713588	0.922926	-0.346459	0.654398	0.957876
mis18a	0.645336	0.177964	0.433641	0.978132	0.0390556	0.150027	0.251521	0.606275	0.869961	0.332796	0.475432	0.706551	-0.393815	0.415781	0.647826	-0.726611	0.134334	0.27425	-0.00781849	0.985039	1	-1.12212	0.0202302	0.279208
eva1c	0.0554227	0.969964	0.999853	-0.739618	0.237712	0.488498	0.457917	0.493321	0.808991	-0.79504	0.231334	0.475947	0.402495	0.489253	0.710063	1.19754	0.0682616	0.166597	-0.803909	0.219855	0.627414	-0.187407	0.8061	0.975547
alcama	1.73585	8.62804e-05	0.00103443	-1.51845	0.00056846	0.00530295	0.681751	0.107212	0.414953	-3.2543	1.41306e-14	2.77707e-12	-1.0541	0.018694	0.073367	2.2002	8.31473e-07	1.04904e-05	0.540691	0.202229	0.610689	1.30538	0.00330752	0.103158
cblb	0.805453	0.0423243	0.167852	-0.716622	0.0649284	0.215224	-0.32209	0.400318	0.750037	-1.52207	4.78603e-05	0.000815861	-1.12754	0.00523669	0.0258273	0.394532	0.316042	0.495367	-0.00872324	0.988239	1	0.332101	0.391087	0.874002
bbx	-0.737424	0.335858	0.621522	-0.0481433	0.912352	0.966729	-0.613795	0.43268	0.772506	0.68928	0.367171	0.618375	0.123629	0.854293	0.945245	-0.565651	0.511651	0.676695	0.936487	0.207855	0.616947	0.433327	0.515337	0.923345
auts2a	-0.120023	0.847103	0.953776	1.53577	0.0397462	0.152037	0.548167	0.438512	0.775606	1.6558	0.0183512	0.0891985	0.66819	0.349153	0.585509	-0.987605	0.205393	0.369091	-0.431496	0.540005	0.850762	0.0957191	0.888939	0.989255
cxadr	-0.631097	0.229106	0.503616	0.341524	0.53854	0.763365	-1.81993	0.00238539	0.0398297	0.972621	0.0515372	0.183227	-1.18883	0.0469778	0.148168	-2.16145	0.000260779	0.00174871	0.96384	0.111111	0.491847	0.783991	0.119452	0.618849
ehd1b	0.921269	0.0498005	0.188021	0.180226	0.686332	0.856584	-0.12003	0.792087	0.947093	-0.741043	0.101713	0.286508	-1.0413	0.0292471	0.103931	-0.300256	0.51659	0.680106	-0.154135	0.727933	0.929349	0.0967577	0.848649	0.982446
wdr74	0.365507	0.521435	0.774632	-0.0441209	0.956924	0.985267	-0.315845	0.584228	0.858345	-0.409628	0.465235	0.700002	-0.681352	0.252937	0.481574	-0.271724	0.635551	0.772472	0.390988	0.493542	0.826193	0.159727	0.803378	0.975547
cnih2	0.245658	0.694284	0.881622	-1.88782	0.00588474	0.0359684	-2.52655	0.000330891	0.00973695	-2.13348	0.00105507	0.0102494	-2.77221	0.000153896	0.00127736	-0.638731	0.363948	0.545282	-0.331189	0.645604	0.898282	1.94944	0.00513156	0.13169
uqcc3	-1.10235	0.00289	0.0205943	-1.65878	5.11476e-06	9.12221e-05	0.734589	0.0330259	0.220578	-0.556426	0.116931	0.312692	1.83694	1.00737e-06	1.36975e-05	2.39337	9.45932e-11	2.63764e-09	-0.755821	0.0273357	0.268861	-0.0827798	0.789683	0.975141
si:dkey-88p24.11	-1.13024	0.033071	0.139433	-1.45122	0.00549772	0.0340818	1.04392	0.036542	0.234653	-0.320979	0.526511	0.744421	2.17416	5.27471e-05	0.000490389	2.49514	2.50126e-06	2.83232e-05	-0.997872	0.0461026	0.337956	0.393703	0.466167	0.906028
zgc:193742	-2.0841	2.41038e-05	0.000335176	-2.42916	4.62648e-07	1.13928e-05	0.538761	0.230048	0.59918	-0.345057	0.475473	0.706551	2.62286	1.74802e-07	2.78261e-06	2.96792	1.38831e-09	3.11821e-08	-0.773041	0.0877279	0.447025	0.0292824	0.987372	0.999737
faub	-0.555423	0.258336	0.53892	0.044435	0.88461	0.953917	0.576584	0.202983	0.568106	0.599858	0.184767	0.413754	1.13201	0.0223087	0.084325	0.532149	0.288817	0.46654	0.28923	0.500069	0.829075	-0.058601	0.851783	0.983042
mrpl49	-0.709874	0.126735	0.355926	-0.645701	0.157487	0.381273	0.999289	0.0206678	0.167573	0.064173	0.883679	0.949657	1.70916	0.000268244	0.0020727	1.64499	0.000346692	0.0022474	-0.244641	0.572264	0.868624	0.0117438	0.997579	1
znhit2	-0.454063	0.502607	0.761535	0.845155	0.162599	0.389152	-0.010865	0.977023	1	1.29922	0.0335721	0.136336	0.443198	0.53235	0.743945	-0.85602	0.166556	0.319615	0.539577	0.380185	0.760237	-0.866423	0.159977	0.684458
tm7sf2	1.33353	0.0563422	0.20502	1.11653	0.106045	0.296377	0.0882083	0.907898	0.98164	-0.217001	0.743948	0.877481	-1.24532	0.079999	0.219166	-1.02832	0.14273	0.286826	-0.490252	0.494215	0.826623	-0.306494	0.645282	0.956259
slc9a6b	0.0194417	0.965909	0.998317	-0.0937097	0.857152	0.942457	0.111926	0.823844	0.956778	-0.113151	0.817006	0.915663	0.092484	0.865391	0.950701	0.205635	0.696431	0.816237	0.629885	0.207819	0.616947	-0.597564	0.244912	0.781797
synj1	-0.288255	0.450907	0.722042	0.0253901	0.96292	0.986529	-0.472853	0.217734	0.585598	0.313646	0.398482	0.646292	-0.184598	0.658907	0.831062	-0.498244	0.216134	0.382871	-0.0405989	0.919145	0.98351	-0.332004	0.407415	0.880166
si:dkey-5g14.1	-1.45583	0.0548656	0.201368	1.56439	0.0618102	0.208268	-0.587889	0.444194	0.778835	3.02022	5.82563e-05	0.000960243	0.867944	0.280706	0.512946	-2.15228	0.0106233	0.0394639	-0.359064	0.690213	0.915801	-1.16028	0.160888	0.685165
sfrp1b	-0.508445	0.409515	0.686873	1.96849	0.018719	0.0879332	-2.72221	0.000608502	0.0151103	2.47694	0.000830355	0.00846888	-2.21376	0.00841561	0.0385264	-4.6907	2.91873e-08	4.96719e-07	1.20993	0.132379	0.529638	1.08472	0.13189	0.638835
wu:fj58g06	-0.868997	0.161452	0.410782	1.98418	0.000152866	0.00173773	-1.24272	0.0181274	0.153829	2.85318	7.20017e-08	2.92573e-06	-0.373723	0.401451	0.635801	-3.2269	2.58709e-09	5.47955e-08	-0.41917	0.441617	0.794456	-1.32895	0.0131788	0.219951
ppp3ccb	0.254575	0.389787	0.670315	0.412954	0.161264	0.387091	0.42819	0.139126	0.471702	0.158378	0.582498	0.782445	0.173615	0.585456	0.782046	0.0152365	0.975612	0.987693	0.413772	0.150453	0.550061	0.00653934	0.99725	1
dmtn	-0.796147	0.0834332	0.268927	2.17974	4.5155e-07	1.11464e-05	-0.913493	0.029579	0.206685	2.97588	1.92466e-12	2.3277e-10	-0.117347	0.732677	0.879248	-3.09323	2.17382e-12	8.46299e-11	0.338558	0.424475	0.786876	-1.18816	0.00619004	0.144648
pbdc1	-0.222754	0.455139	0.725568	-0.00673587	0.993397	0.998579	0.35682	0.200249	0.564753	0.216018	0.43913	0.67949	0.579574	0.0530579	0.162807	0.363556	0.219796	0.387098	-0.1963	0.479846	0.818672	-0.242632	0.396043	0.874644
xpo7	-0.0349612	0.968365	0.999276	1.39737	0.00222958	0.0165771	-0.899422	0.0434906	0.25881	1.43233	0.00129596	0.0119369	-0.86446	0.0624817	0.18305	-2.29679	8.61096e-07	1.07909e-05	0.482972	0.283575	0.686948	-0.780452	0.0859319	0.542504
sec31a	0.93591	0.0751671	0.250307	-0.0616798	0.895422	0.959854	-0.0422052	0.938994	0.990712	-0.99759	0.0443866	0.165895	-0.978116	0.0688246	0.196556	0.0194746	0.955672	0.976161	0.534703	0.28471	0.68767	0.718092	0.158823	0.683258
carm1l	1.93459	0.0564403	0.205239	2.79858	0.0123864	0.0642389	0	1	1	0.863989	0.54361	0.756687	-1.54249	0.143646	1	-2.40648	0.0425579	0.11646	2.26704	0.105471	1	0.532636	0.907614	1
tmem150c	0.643928	0.601204	0.825332	1.25824	0.291295	0.549299	0.468551	0.632613	1	0.614317	0.572989	0.776919	-0.175377	0.985917	1	-0.789694	0.598974	0.745067	0.115075	0.986666	1	1.01987	0.323681	0.838671
enoph1	0.147507	0.701292	0.884852	-0.216139	0.570655	0.78662	0.309891	0.414669	0.760896	-0.363646	0.322469	0.574525	0.162384	0.683249	0.848105	0.52603	0.178908	0.336051	0.162887	0.667331	0.907277	0.38801	0.312501	0.831314
hnrpdl	0.0823481	0.806772	0.936014	0.0939772	0.78149	0.906725	0.415604	0.232003	0.601949	0.0116291	0.974495	0.992214	0.333256	0.376843	0.612586	0.321627	0.388902	0.568459	-0.545101	0.11522	0.500377	-0.554078	0.121252	0.622109
hnrnpd	-0.364305	0.245942	0.523043	-0.143875	0.641499	0.831848	0.392377	0.19349	0.55557	0.22043	0.46274	0.698055	0.756682	0.017854	0.0706082	0.536252	0.0893221	0.203438	-0.861275	0.00441504	0.122289	-0.752055	0.0173945	0.256037
si:ch73-234b20.5	1.17721	0.0127621	0.0676835	0.693228	0.132416	0.341994	-0.766667	0.109621	0.419706	-0.483978	0.293797	0.546199	-1.94387	9.22114e-05	0.000807829	-1.4599	0.00292332	0.0138505	0.700114	0.14465	0.543906	0.20678	0.725048	0.966072
mat2al	-0.599839	0.286697	0.570077	0.651421	0.236196	0.486556	-1.81089	0.0022768	0.0386457	1.25126	0.0184886	0.0895471	-1.21105	0.0467275	0.147664	-2.46231	4.30635e-05	0.000360137	1.56787	0.00887459	0.164053	-0.41442	0.45502	0.902855
lyrm7	-3.62064	1.39894e-07	3.2512e-06	-2.83477	1.65561e-05	0.000250288	0.36742	0.556634	0.846439	0.785876	0.229417	0.473546	3.98807	1.14042e-08	2.25321e-07	3.20219	1.66398e-06	1.96136e-05	-0.472873	0.450919	0.800509	0.063054	0.927348	0.99298
si:ch73-234b20.4	1.09893	0.167937	0.420052	0.38711	0.530763	0.758249	0.943833	0.394278	0.74537	-0.711825	0.431316	0.673107	-0.155101	0.584225	0.781076	0.556723	0.85499	0.918885	-1.52152	0.136837	0.536258	-0.537178	0.441153	0.89825
snx30	-0.0135138	0.948231	0.993408	0.107623	0.858118	0.942961	-0.419381	0.402732	0.751511	0.121137	0.797144	0.90561	-0.405867	0.451464	0.679034	-0.527004	0.317842	0.49693	0.341632	0.499384	0.829075	0.118752	0.77937	0.975036
tfg	0.774323	0.0160527	0.0809717	0.108659	0.723558	0.876633	0.361197	0.246158	0.617769	-0.665664	0.0309903	0.129505	-0.413127	0.202138	0.413569	0.252537	0.45006	0.624013	-0.577547	0.0631096	0.385671	-0.0596583	0.84266	0.980743
col8a1a	-4.08558	0.00508132	0.0326307	-2.93507	0.0536393	0.189088	-3.28451	0.0368687	1	1.15051	0.251382	0.499701	0.801064	0.434172	0.663837	-0.349443	0.78769	0.878434	-0.645974	0.540353	1	2.00853	0.164788	0.690929
dcbld2	-1.23572	0.0104851	0.058428	-1.29412	0.00720281	0.0424112	0.41141	0.368129	0.727139	-0.0584032	0.914093	0.963098	1.64713	0.000721912	0.00489782	1.70553	0.000434576	0.00274738	-0.004835	0.991704	1	0.224182	0.590152	0.94428
tmem30c	-0.184698	0.851912	0.956072	2.24745	0.00381257	0.0254159	-3.13639	0.00385656	0.0545679	2.43215	0.00170201	0.0147654	-2.95169	0.00668903	0.031766	-5.38384	1.20607e-05	0.000116995	2.7766	0.00956451	0.169106	-0.0411735	0.86584	0.986707
cmss1	-0.429771	0.364847	0.649359	-0.75504	0.109202	0.302298	0.184777	0.686838	0.907651	-0.325269	0.477255	0.707677	0.614547	0.203933	0.416075	0.939817	0.0500969	0.131605	-0.358972	0.437306	0.793051	0.602497	0.203213	0.738711
il1rapl1a	-2.73154	2.11337e-06	3.72586e-05	-2.4567	1.2873e-05	0.000203332	0.628679	0.272996	0.646727	0.274842	0.611832	0.802595	3.36022	1.28813e-08	2.52722e-07	3.08537	9.18051e-08	1.43019e-06	-0.569286	0.299716	0.700074	-0.100401	0.89625	0.989865
LOC110438837	-2.2597	0.0504905	0.189659	-2.04114	0.0870396	0.26108	0.267764	0.888811	1	0.21856	0.805425	0.909479	2.52747	0.0412087	0.134725	2.30891	0.0713557	0.172148	-0.104782	0.822314	1	0.0866032	0.863084	1
rnaseh2b	-0.987945	0.0882736	0.280641	-0.584156	0.309569	0.570024	-0.104204	0.830598	0.959278	0.40379	0.458756	0.695329	0.883742	0.141658	0.327393	0.479952	0.428326	0.605098	0.492146	0.363872	0.749033	0.00798968	0.95893	0.996964
trim13	1.04445	0.152927	0.397205	-0.615987	0.363157	0.620777	1.21741	0.0732033	0.341215	-1.66043	0.0141825	0.0740236	0.172968	0.770692	0.89983	1.8334	0.00900046	0.034398	-1.74311	0.0101576	0.173257	0.347898	0.602503	0.945855
spryd7b	0.870728	0.0334442	0.140592	0.263442	0.510558	0.743953	-0.198262	0.628035	0.879137	-0.607285	0.119579	0.316866	-1.06899	0.0116713	0.0500599	-0.461704	0.268494	0.443885	0.759805	0.0624335	0.3841	0.325767	0.433434	0.895559
si:ch73-116o1.2	0.858562	0.140049	0.377781	-0.484491	0.368872	0.626559	1.46109	0.00731478	0.0849217	-1.34305	0.0126323	0.0683225	0.60253	0.273377	0.504652	1.94558	0.000536333	0.00329504	-1.71841	0.00155822	0.0691203	0.516549	0.342072	0.851093
tmem177	-1.61578	0.00161967	0.0129019	-0.524266	0.287013	0.544836	0.787471	0.104046	0.409327	1.09152	0.0264787	0.115699	2.40325	3.91868e-06	4.69283e-05	1.31174	0.00920195	0.0350631	-0.775556	0.108932	0.487627	-0.158907	0.775319	0.974904
ptpn4a	0.517558	0.489838	0.75247	1.86292	0.00571944	0.0351578	0.993693	0.138804	0.471541	1.34536	0.0254529	0.112604	0.476135	0.417558	0.649544	-0.869224	0.218737	0.386143	-1.0475	0.121896	0.512267	-0.614859	0.479714	0.911336
epb41l5	-0.0341126	0.930499	0.986714	-0.612405	0.179817	0.414535	-0.995118	0.0267766	0.196039	-0.578292	0.191767	0.423686	-0.961005	0.0439616	0.14131	-0.382713	0.420392	0.597607	0.32343	0.471712	0.813422	-0.0854655	0.859871	0.984722
zgc:91818	-3.07139	0.00957772	0.054483	-0.630771	0.544287	0.767042	-1.84623	0.145379	1	2.44061	0.0293022	0.124643	1.22516	0.239867	0.464918	-1.21546	0.366276	0.54729	1.313	0.294159	1	0.473191	0.671732	1
plekhm3	0.180324	0.778698	0.923415	-0.396247	0.439453	0.686576	0.0841172	0.878366	0.973282	-0.576571	0.267432	0.518107	-0.0962071	0.898209	0.966529	0.480364	0.364732	0.545976	-0.562585	0.296046	0.697551	-0.291838	0.616629	0.950159
idh1	0.258254	0.319103	0.604549	-0.0964231	0.725387	0.878173	0.761864	0.00253858	0.0415908	-0.354677	0.159447	0.378602	0.50361	0.0636034	0.185329	0.858287	0.00131627	0.0071154	-0.630476	0.0123378	0.189236	-0.330448	0.204193	0.741008
kcnh3	-0.201436	0.837242	1	0.528674	0.744687	1	-0.265229	0.847068	1	0.730111	0.583009	1	-0.0637929	0.990664	1	-0.793904	0.617548	1	1.58623	0.266192	1	-1.13374	0.434757	1
armc8	0.226699	0.666423	0.865412	0.208977	0.687403	0.85742	1.50676	0.00117227	0.0241835	-0.0177215	0.972418	0.991136	1.28006	0.00691026	0.0326582	1.29778	0.00570846	0.0236904	-0.584787	0.197779	0.605388	-0.478031	0.347283	0.854278
dbr1	-0.513497	0.284797	0.568564	0.781034	0.128986	0.33616	-0.298266	0.556395	0.846346	1.29453	0.00573098	0.0378467	0.215231	0.655062	0.828507	-1.0793	0.0396102	0.110248	0.439413	0.395104	0.770664	-0.678037	0.194755	0.730981
si:rp71-45g20.4	-0.000654173	0.930132	1	0.542095	0.650187	1	0.453794	0.842062	1	0.542749	0.713142	1	0.454449	0.920102	1	-0.0883006	0.807395	1	-1.18512	0.413956	1	-0.356537	0.733685	1
LOC110439181	0	1	1	0	1	1	0	1	1	0	1	1	0	1	1	0	1	1	1.14888	0.317389	1	1.31506	0.201871	1
rab5b	-0.254615	0.615146	0.833232	-0.335851	0.524742	0.753809	0.255727	0.642992	0.886742	-0.0812355	0.893117	0.95443	0.510342	0.348245	0.584487	0.591577	0.282689	0.459729	-0.703772	0.218562	0.626989	-0.789068	0.207377	0.743626
tbccd1	-0.143678	0.742159	0.905363	1.55018	8.07071e-05	0.00101825	-0.280876	0.475091	0.798576	1.69386	1.01813e-05	0.000222563	-0.137198	0.721362	0.872681	-1.83106	6.69178e-06	6.87648e-05	0.091219	0.818523	0.955989	-1.4037	0.000411346	0.0268849
lcmt2	0.149528	0.911545	0.980645	1.3193	0.192008	0.431849	0.362549	0.633538	0.882205	1.16977	0.19734	0.431488	0.213022	0.702885	0.860661	-0.956748	0.440717	0.6158	0.577064	0.591979	0.876839	-1.27339	0.22317	0.758391
gtf2e1	0.031858	0.918638	0.982607	-0.0126482	0.975809	0.990936	0.0517718	0.876709	0.972654	-0.0445062	0.889752	0.952926	0.0199139	0.962516	0.997252	0.0644201	0.858287	0.921166	0.197126	0.548529	0.855413	0.0395485	0.913849	0.991693
stxbp5l	-4.11439	0.000233536	0.00243388	0.117034	0.69674	0.862828	-3.65023	0.00102326	0.021883	4.23143	0.000393741	0.00469252	0.464166	0.664762	0.835165	-3.76726	0.00341973	0.0157211	1.05451	0.327387	0.723048	-0.990503	0.433423	0.895559
kdelc1	-0.459027	0.382872	0.66481	-0.715453	0.164912	0.392573	0.0777683	0.883647	0.974307	-0.256425	0.603552	0.795973	0.536796	0.321161	0.556548	0.793221	0.133352	0.272886	0.155069	0.747862	0.93549	1.12321	0.0309952	0.348308
tex30	-0.460674	0.566599	0.803804	-0.336256	0.670716	0.847895	-1.12685	0.094099	0.38972	0.124418	0.865302	0.94014	-0.666173	0.325972	0.561201	-0.790591	0.240467	0.411806	0.979138	0.171619	0.576097	-0.845667	0.194912	0.730981
nepro	0.753588	0.0757405	0.251521	1.25515	0.00257081	0.0186405	0.203913	0.640255	0.885085	0.501566	0.216735	0.456921	-0.549675	0.210412	0.424466	-1.05124	0.0153331	0.0529649	0.0196924	0.966268	0.997217	-0.800614	0.0547842	0.4486
LOC572462	-0.417223	0.643165	0.849992	-0.101841	0.838047	0.93354	-0.248815	0.924779	1	0.315382	0.770815	0.891103	0.168408	0.722801	1	-0.146974	0.92021	0.956428	0.239673	0.86672	1	-0.371842	0.896229	1
tlr20.2	-0.986355	0.329865	1	-0.629014	0.476357	1	-0.696269	0.616574	1	0.35734	0.759957	1	0.290086	0.637485	1	-0.0672541	0.843196	1	-0.111855	0.936724	1	0.404121	0.706577	1
LOC103911657	0.782908	0.635769	1	0.00804207	0.979448	1	-0.449715	0.634987	1	-0.774866	0.633569	1	-1.23262	0.367257	1	-0.457757	0.628446	1	0	1	1	-0.294485	0.817354	1
zeb2a	-0.35431	0.270893	0.55295	0.342342	0.306671	0.566838	-0.261946	0.414489	0.760896	0.696652	0.0258369	0.113859	0.0923636	0.763321	0.895672	-0.604288	0.0734433	0.176083	0.417947	0.189145	0.596018	-0.112016	0.759721	0.970739
tmeff2a	0.394879	0.60077	0.825311	2.26043	0.0363283	0.142627	-1.56442	0.18176	0.53931	1.86556	0.0987885	0.281467	-1.9593	0.07921	0.217797	-3.82485	0.00219395	0.0108946	0.675641	0.555093	0.859546	-1.08034	0.354024	0.857911
si:dkey-91i10.2	-3.72193	0.000708897	0.00636957	-1.17936	0.162496	0.389043	0.0577379	0.902175	0.979364	2.54257	0.016215	0.0816501	3.77967	0.00117239	0.00738242	1.23709	0.213656	0.379897	0.977952	0.23603	0.644196	-1.07905	0.328242	0.84147
tsn	-0.273723	0.538944	0.78769	-0.512764	0.240528	0.492008	-0.72191	0.100238	0.403266	-0.239041	0.572687	0.776762	-0.448187	0.329765	0.565122	-0.209147	0.640011	0.775964	1.15348	0.00861285	0.162316	1.0564	0.0160015	0.243197
arl5a	-0.102429	0.835264	0.948439	0.176827	0.664674	0.844784	-0.0753329	0.842037	0.963397	0.279256	0.505925	0.729342	0.0270965	0.986777	1	-0.25216	0.539367	0.698437	-0.0899141	0.831127	0.96009	-0.505017	0.232682	0.768385
neb	0.187638	0.779963	0.924058	3.4641	6.02902e-07	1.42459e-05	-0.123299	0.847924	0.96444	3.27646	8.72856e-07	2.72371e-05	-0.310937	0.65131	0.826056	-3.5874	9.22427e-07	1.14827e-05	-0.857942	0.259677	0.666548	-2.77027	6.00581e-05	0.0061834
rif1	0.695826	0.0494945	0.187289	0.449508	0.201156	0.443631	0.246696	0.472599	0.797053	-0.246318	0.460411	0.69634	-0.449131	0.215579	0.431467	-0.202813	0.576054	0.727102	-0.156217	0.651222	0.900175	0.0174442	0.948697	0.996096
tnfaip6	3.0564	1.94808e-06	3.46499e-05	1.40741	0.0254848	0.110685	0.266934	0.678033	0.903862	-1.649	0.00765019	0.0470263	-2.78947	1.96042e-05	0.000202666	-1.14047	0.0725306	0.174386	1.01916	0.114972	0.499798	1.45746	0.0358823	0.369723
itgb5	0.134057	0.799032	0.933458	0.436647	0.365239	0.622872	0.317584	0.494615	0.809716	0.30259	0.495988	0.721685	0.183527	0.677746	0.844272	-0.119064	0.831665	0.905761	-0.382478	0.415158	0.781453	0.837264	0.0674608	0.49037
etv5a	-2.07969	0.000203516	0.00216269	-1.4616	0.0085183	0.0481753	-1.95412	0.000216296	0.00711409	0.618096	0.241824	0.487969	0.125579	0.855337	0.945543	-0.492517	0.353904	0.535031	0.128818	0.805786	0.952578	-0.104191	0.827399	0.979643
LOC567728	2.10536	0.0119531	0.0643367	1.43839	0.0853477	0.257626	-0.55384	0.487012	0.805082	-0.666969	0.367755	0.618846	-2.6592	0.0018687	0.0109483	-1.99223	0.0182469	0.060642	-0.0311963	0.984191	1	0.554224	0.25659	0.7897
crygm7	1.48853	0.0652174	0.227674	-0.537347	0.971834	0.989374	1.21668	0.268699	0.642079	-2.02588	0.0958853	0.275679	-0.271858	0.423834	0.655304	1.75402	0.402221	0.581277	0.174487	0.965073	0.996751	-1.07488	0.201731	0.736867
si:dkey-57a22.11	-0.225868	0.879837	0.967816	-0.580922	0.64834	0.835588	-1.30161	0.170871	0.522381	-0.355054	0.756879	0.884141	-1.07574	0.251488	0.479468	-0.72069	0.37327	0.553922	2.22155	0.0619159	0.383009	1.20436	0.43176	0.894472
uchl3	0.421515	0.238476	0.514646	0.0479937	0.882296	0.953383	0.554653	0.111948	0.424418	-0.373521	0.279671	0.531455	0.133139	0.734551	0.880251	0.50666	0.171024	0.325319	-0.112198	0.742353	0.934126	0.248396	0.50644	0.919892
lmo7a	-4.96534	2.23419e-18	3.78866e-16	-3.63441	1.03755e-10	6.33029e-09	-0.568105	0.297158	0.670922	1.33093	0.0139736	0.0732888	4.39723	2.19454e-14	1.17724e-12	3.0663	7.28657e-08	1.16261e-06	0.227444	0.67426	0.910177	-1.06324	0.0674908	0.49037
kctd12.1	0.685696	0.371472	0.654992	0.375375	0.561721	0.780226	-1.08172	0.259453	0.632027	-0.310321	0.737307	0.873924	-1.76741	0.0528365	0.16223	-1.45709	0.100308	0.222196	0.081149	0.794393	0.948808	0.0717046	0.975091	0.998312
irg1	1.51137	0.141394	0.379618	1.99719	0.0500037	0.179598	-0.336806	0.798153	0.94857	0.485822	0.611216	0.802069	-1.84818	0.0928577	0.242712	-2.334	0.0310618	0.0915963	1.72434	0.0730217	0.41365	-0.227076	0.833227	0.979643
zgc:162944	-0.146509	0.703184	0.886009	0.301082	0.380123	0.636361	0.561646	0.10234	0.40639	0.447591	0.190249	0.42157	0.708155	0.0561628	0.169519	0.260564	0.492739	0.661061	-0.611833	0.074274	0.416736	-0.217375	0.520904	0.926262
mrpl30	-1.14605	0.00204451	0.0155613	-0.661211	0.0702845	0.226299	0.765128	0.0279223	0.200553	0.484843	0.171695	0.396977	1.91118	4.20582e-07	6.20573e-06	1.42634	0.000115392	0.000864872	-0.655444	0.0591355	0.374885	0.100068	0.812094	0.976671
txndc9	0.0967451	0.785486	0.926744	0.874796	0.0292092	0.122178	-0.0794943	0.838795	0.962501	0.778051	0.0476388	0.173873	-0.176239	0.64602	0.822121	-0.954291	0.0192052	0.0632102	-0.315624	0.423023	0.786313	-1.35631	0.000894604	0.0437032
rev1	0.341558	0.472712	0.740197	0.812369	0.0837908	0.254435	-0.0259606	0.951911	0.99447	0.47081	0.297467	0.55027	-0.367519	0.448485	0.67632	-0.838329	0.080853	0.189144	0.783842	0.0906982	0.454182	-0.0132003	0.975114	0.998312
zgc:152951	-1.81492	0.00410379	0.0275202	-0.905806	0.127281	0.333269	-0.396566	0.516541	0.823005	0.909118	0.136173	0.344204	1.41836	0.0307764	0.108071	0.50924	0.406422	0.584908	-0.134862	0.849572	0.966381	0.172719	0.753398	0.969921
si:ch211-277p15.1	-1.47856	0.194515	1	0.150086	0.88394	1	-1.00606	0.413905	1	1.62864	0.217787	1	0.472501	0.621995	1	-1.15614	0.506012	1	0.128968	0.914968	1	-0.65338	0.70263	1
crfb1	-0.24706	0.61762	0.834814	0.589042	0.271742	0.527609	-0.352157	0.501674	0.813954	0.836101	0.091908	0.268473	-0.105098	0.866817	0.951441	-0.941199	0.0840176	0.194875	-0.0576955	0.915261	0.982803	-0.863409	0.106121	0.590763
crfb2	-0.399436	0.507865	0.765376	0.127519	0.995155	0.998728	-0.992368	0.194065	0.556242	0.526955	0.474471	0.705813	-0.592932	0.513771	0.729683	-1.11989	0.191861	0.352236	0.0796888	0.904288	0.980883	0.546262	0.358961	0.860539
chmp2ba	-0.645163	0.428038	0.702374	-1.12057	0.256475	0.510379	-0.0117547	0.911986	1	-0.475404	0.718424	0.864041	0.633409	0.506681	1	1.10881	0.317315	0.496449	-0.786057	0.609186	1	0.556301	0.571865	1
ptch1	-0.724053	0.136778	0.372474	0.55787	0.362538	0.620283	-0.406415	0.468388	0.794565	1.28192	0.00471488	0.0325456	0.317638	0.517587	0.732993	-0.964285	0.0869327	0.199575	0.370445	0.455823	0.803531	-1.3399	0.014332	0.232274
ercc6l2	-0.292095	0.510923	0.767535	0.165356	0.755927	0.894172	0.0947611	0.846665	0.964173	0.457451	0.298204	0.550957	0.386856	0.406094	0.639791	-0.0705947	0.916594	0.954533	0.515856	0.286395	0.688422	0.0995341	0.801526	0.975547
hsd17b3	-1.06018	0.170363	0.423264	-0.436911	0.565077	0.782759	0.68985	0.337261	0.704509	0.623272	0.396399	0.644346	1.75003	0.0260643	0.0952304	1.12676	0.139903	0.282874	0.411819	0.578149	0.870474	0.404511	0.60548	0.946424
slc20a2	-1.11462	0.00193808	0.0148928	-1.89402	1.14214e-07	3.33014e-06	1.03693	0.00253829	0.0415908	-0.779399	0.0237856	0.107604	2.15155	3.83642e-09	8.16719e-08	2.93095	5.82851e-16	4.3959e-14	-0.556223	0.105221	0.480788	0.281805	0.430923	0.893528
mapk4	-2.81873	4.21977e-12	2.6061e-10	-3.78098	1.1362e-20	4.94101e-18	0.661295	0.087323	0.375054	-0.962249	0.0155769	0.0792629	3.48003	3.96971e-17	3.75492e-15	4.44228	3.76597e-27	2.0256e-24	-1.13146	0.00335017	0.10373	-0.0821354	0.870024	0.986812
tspan36	1.3744	0.0217594	0.10228	-0.406556	0.577332	0.791262	0.132178	0.788056	0.945572	-1.78095	0.00284789	0.0219985	-1.24222	0.0446893	0.143	0.538734	0.420952	0.598149	-0.220042	0.681259	0.914088	0.277554	0.714294	0.963448
si:ch211-103n10.5	-0.131698	0.89981	0.975757	1.99551	0.000319749	0.00325142	-2.28217	2.61889e-05	0.0013961	2.12721	0.000107926	0.00160546	-2.15047	0.000129124	0.00109353	-4.27768	5.09824e-14	2.65824e-12	1.56646	0.00611605	0.141365	-0.842891	0.0973651	0.569326
mpeg1.1	-0.323934	0.50398	0.762292	0.100196	0.836859	0.933221	-2.3872	9.23766e-07	8.52015e-05	0.42413	0.359115	0.610289	-2.06326	5.16746e-05	0.000482954	-2.48739	8.18075e-07	1.03405e-05	2.38534	9.96782e-07	0.000599169	0.872176	0.0712533	0.503506
prf1.5	0.45356	0.425712	0.700355	-1.73802	0.00139771	0.0112738	0.588661	0.254988	0.626978	-2.19158	2.96212e-05	0.000547759	0.135101	0.756909	0.892412	2.32668	2.26762e-05	0.000204989	-0.794206	0.131834	0.528791	1.48437	0.00669729	0.15185
LOC795715	-1.1681	0.358604	1	-0.247061	0.846074	1	-0.254375	0.850273	1	0.921038	0.440132	1	0.913724	0.472668	1	-0.00731413	0.99654	1	-1.14279	0.327034	1	0.895097	0.571125	1
prf1.6	0.628991	0.593198	0.820254	2.15985	0.0627745	0.210474	0	1	1	1.53086	0.20218	0.438067	-0.110458	0.979548	1	-1.64132	0.255366	0.429477	1.60244	0.285227	0.68767	4.24747	0.0023735	0.0830145
smarcad1a	0.644446	0.16908	0.421258	0.313502	0.49814	0.734988	0.419419	0.357681	0.72007	-0.330945	0.458958	0.695584	-0.225028	0.63123	0.812482	0.105917	0.830352	0.905121	-0.462268	0.307349	0.706776	-0.481222	0.303509	0.8275
grid2	0.798066	0.398969	0.677696	-0.160131	0.844982	0.936633	-1.30761	0.167618	0.517611	-0.958197	0.263896	0.514035	-2.10567	0.0321611	0.111612	-1.14748	0.224821	0.392879	0.0873167	0.895054	0.978709	-0.597421	0.526051	0.926262
kcnd3	0.324544	0.539096	0.787797	0.18277	0.626725	0.822688	-2.52285	0.029135	0.205787	-0.141773	0.886099	0.950907	-2.84739	0.0100286	0.0441439	-2.70562	0.0127342	0.0457909	0	1	1	0.00386405	0.978179	0.99919
cttnbp2nlb	1.97268	3.14382e-08	8.45536e-07	-0.00920717	0.972597	0.989662	-0.0795826	0.819727	0.955371	-1.98189	3.69202e-09	2.09615e-07	-2.05226	1.81411e-08	3.47217e-07	-0.0703754	0.85055	0.916641	-0.119274	0.738779	0.932556	1.04467	0.00310437	0.098752
capza1b	0.362687	0.230071	0.504778	-0.560113	0.0637004	0.212498	0.719588	0.0132282	0.125231	-0.9228	0.0014496	0.013081	0.3569	0.24989	0.477966	1.2797	2.88846e-05	0.000252944	-0.333891	0.249057	0.657017	0.58089	0.0568105	0.455197
ythdf1	0.683887	0.112861	0.330078	-0.0458618	0.918996	0.969361	0.00590005	0.989598	1	-0.729749	0.0768317	0.23902	-0.677987	0.122301	0.295455	0.0517619	0.910477	0.950664	0.52284	0.209923	0.619619	0.462295	0.288831	0.815571
zgc:100920	-2.53006	0.00477612	0.0310595	-1.50038	0.048231	0.174786	-1.83919	0.0443042	1	1.02968	0.320918	0.573159	0.690868	0.482759	0.705142	-0.338809	0.862139	0.923498	-0.866349	0.540267	1	-0.605248	0.662016	0.95875
si:dkey-70p6.1	0.84429	0.54747	0.792453	-1.07808	0.16201	0.388252	-1.38948	0.116541	0.434647	-1.92237	0.0314828	0.130876	-2.23377	0.0314162	0.10961	-0.311399	0.764239	0.861871	0.28506	0.690117	0.915756	-0.102193	0.931296	0.993459
uckl1a	-0.200821	0.88345	1	-0.658654	0.648896	0.835792	0.253464	0.70479	1	-0.457833	0.747302	0.878989	0.454285	0.612394	1	0.912118	0.415117	0.593036	-0.424481	0.642834	1	-0.842357	0.350581	1
samd10a	-0.555647	0.504924	1	0.118444	0.982158	1	-0.349007	0.785295	1	0.674091	0.46808	1	0	1	1	-0.46745	0.775856	1	0.0901876	0.905876	1	0.0924723	0.942945	1
zgc:136605	0.310045	0.813458	0.938495	0.30817	0.816841	0.923368	-0.911112	0.461921	1	-0.00187518	0.99237	0.999362	-1.22116	0.352545	1	-1.21928	0.348887	0.529421	0.380678	0.746412	1	0.267873	0.835874	1
sypa	-3.51414	0.00393057	0.0265443	0.944025	0.554036	0.774444	-3.77807	0.0014495	0.0282011	4.45816	0.000326872	0.00408121	-0.263933	0.56879	0.771532	-4.72209	0.000426341	0.00270452	0.462469	0.501385	0.829844	-1.00073	0.442133	0.89837
magixa	-0.941013	0.423737	0.698549	1.8016	0.0355991	0.140639	-0.488989	0.565191	0.850457	2.74262	0.00275221	0.0214231	0.452024	0.811044	0.922236	-2.29059	0.00960701	0.0363823	-0.899052	0.311532	0.709915	-0.598621	0.52305	0.926262
ajap1	0.875152	0.540033	0.78813	1.74772	0.203129	0.445999	0.77554	0.459832	1	0.872566	0.48757	0.715395	-0.0996115	0.884346	0.959818	-0.972178	0.628355	0.76711	-0.103578	0.946165	1	0.46842	0.740259	1
cenph	-0.781396	0.556834	0.797641	-0.268971	0.867224	0.947249	0.507408	0.729017	1	0.512425	0.657837	0.829369	1.2888	0.381061	0.617392	0.776379	0.626724	0.766046	-1.14225	0.314858	1	0.285411	0.842594	0.980743
mrps36	-1.6853	0.000776498	0.0068934	-1.37889	0.00549556	0.0340788	0.84884	0.0734472	0.341472	0.306409	0.519376	0.739655	2.53414	6.15553e-07	8.74005e-06	2.22773	9.25801e-06	9.17229e-05	-0.617789	0.196227	0.603398	-0.130783	0.772916	0.974349
mier3b	0.114247	0.829044	0.945559	0.449009	0.333406	0.59313	-0.449956	0.319016	0.687913	0.334762	0.429973	0.672781	-0.564203	0.236389	0.460336	-0.898965	0.054583	0.140719	0.457792	0.309677	0.708306	-0.371559	0.427503	0.89289
plk2b	-0.0508027	0.908396	0.979008	-0.189484	0.699179	0.864259	1.04674	0.032231	0.218025	-0.138681	0.778543	0.895772	1.09754	0.0332136	0.114373	1.23622	0.0157033	0.0539699	-1.5801	0.00122204	0.0608644	-0.451207	0.384956	0.872014
si:dkey-190g11.3	-0.903132	0.141513	0.379886	-1.32187	0.0301959	0.125086	0.684184	0.242907	0.613715	-0.418738	0.490762	0.718361	1.58732	0.011116	0.048036	2.00605	0.00117738	0.00646548	0.223485	0.71145	0.922591	1.21972	0.0454475	0.41754
rab3c	-3.58626	8.7016e-05	0.00104107	-0.637822	0.455925	0.701105	-1.12528	0.171379	0.523017	2.94844	0.000671817	0.00717787	2.46098	0.00780102	0.0361781	-0.487457	0.569305	0.722196	-3.23931	0.000461441	0.0343754	-1.20797	0.159236	0.683787
pde4d	-0.610354	0.370379	0.654083	-0.26743	0.608354	0.810961	-1.0942	0.214087	0.581483	0.342924	0.666365	0.833987	-0.483848	0.647017	0.822903	-0.826772	0.40618	0.584724	1.22686	0.104626	0.479454	-0.485509	0.63999	0.95526
elovl7a	-0.132072	0.895116	0.97365	2.04518	0.090716	0.268095	-1.05356	0.315461	1	2.17726	0.0635884	0.210919	-0.921489	0.390115	0.625499	-3.09875	0.0183684	0.0609565	1.73316	0.138719	1	-0.311341	0.80528	0.975547
spg7	-1.4229	0.000145265	0.00162935	-0.87976	0.0170207	0.0818213	0.620961	0.0811731	0.360328	0.543136	0.129595	0.333306	2.04386	7.72799e-08	1.31463e-06	1.50072	6.06739e-05	0.000487083	-0.251986	0.478359	0.817989	-0.169217	0.658933	0.958727
acsf3	-1.0655	0.102727	0.31051	-1.33203	0.0376896	0.146591	0.0774502	0.8996	0.978402	-0.266531	0.672775	0.836797	1.14295	0.086993	0.231871	1.40948	0.0314566	0.092486	-0.602963	0.333467	0.728366	0.00649725	0.997703	1
cgnl1	-0.452751	0.264608	0.546259	-1.58544	0.00013112	0.00152618	0.338663	0.401966	0.751348	-1.13269	0.00495834	0.0337025	0.791414	0.0588594	0.175147	1.9241	4.92578e-06	5.18158e-05	-0.583301	0.147711	0.546988	0.249231	0.53558	0.926489
myzap	-3.29206	2.07856e-16	2.71843e-14	-3.65219	3.98018e-20	1.62702e-17	0.240447	0.526085	0.828804	-0.360128	0.357236	0.608564	3.53251	3.77462e-18	4.34748e-16	3.89264	4.59761e-22	9.49198e-20	-0.522198	0.174611	0.578674	-0.715628	0.0886073	0.549314
wdr93	-0.398161	0.547171	0.792234	-1.02497	0.146121	0.363949	-1.61138	0.0428371	0.257318	-0.626809	0.368439	0.619194	-1.21322	0.133455	0.314523	-0.58641	0.46029	0.632183	1.5027	0.0504338	0.351243	0.246951	0.705822	0.962596
si:dkey-88i8.2	-0.97167	0.293863	0.577509	1.53624	0.441913	0.688618	-0.812875	0.528324	1	2.50791	0.0602085	0.203036	0	1	1	-2.34912	0.179385	0.336685	0	1	1	-1.63562	0.409156	1
katnb1	0.136096	0.7075	0.887964	-0.0200361	0.958571	0.985575	0.211622	0.55067	0.84273	-0.156132	0.653781	0.827368	0.075526	0.843894	0.940175	0.231658	0.533419	0.693459	-0.734785	0.0387963	0.314265	-0.0483269	0.891065	0.989587
zgc:77041	-0.371243	0.295951	0.580301	-0.103267	0.768232	0.900286	-0.275253	0.425137	0.768604	0.267976	0.426594	0.670755	0.0959903	0.796569	0.915253	-0.171986	0.627756	0.766611	0.353489	0.307647	0.706841	0.332988	0.342511	0.851303
si:dkey-286h2.5	0.772187	0.279891	0.562932	0.859137	0.223111	0.471121	0.566056	0.424755	0.768243	0.08695	0.898089	0.956349	-0.206131	0.777278	0.904123	-0.293081	0.684299	0.80799	-0.616591	0.384364	0.762864	-0.177051	0.801278	0.975547
si:dkey-286h2.7	0	1	1	1.79374	0.20864	1	0	1	1	1.81815	0.244123	1	0	1	1	-1.76294	0.306228	1	0	1	1	-1.54393	0.434217	1
znf536	0.338056	0.552907	0.795493	1.35351	0.0159551	0.0778485	0.144956	0.804074	0.95049	1.01546	0.0610556	0.205013	-0.1931	0.739381	0.883311	-1.20856	0.03788	0.106511	-0.00879943	0.984262	1	-0.0957413	0.85662	0.983435
rorab	0.471466	0.280622	0.563683	-0.477675	0.259927	0.51385	-0.224195	0.592249	0.861772	-0.949141	0.020887	0.0978077	-0.695661	0.117253	0.286546	0.25348	0.55631	0.712036	0.690873	0.0986616	0.469653	0.592849	0.167469	0.694787
anxa2b	-0.541668	0.467356	0.735438	9.52769	9.276e-20	3.646e-17	1.51111	0.169609	0.520172	10.0694	2.87515e-14	5.15484e-12	2.05278	0.0682845	0.195412	-8.01658	1.59545e-14	9.26401e-13	-1.83534	0.063656	0.38799	-7.52192	1.39808e-18	2.05948e-15
LOC108190787	-1.17969	0.337677	1	-0.889895	0.495526	0.733033	1.12593	0.438074	1	0.289792	0.79652	0.905423	2.30562	0.114337	1	2.01583	0.189915	0.349764	-1.44742	0.309846	1	1.68396	0.277929	1
gtf2a2	-0.263844	0.505367	0.7632	-0.839153	0.0265813	0.11421	0.34454	0.345106	0.711503	-0.575309	0.113357	0.306267	0.608385	0.126082	0.302018	1.18369	0.00218925	0.0108765	-0.577135	0.108162	0.486072	0.121277	0.781656	0.975036
trpm1a	0.0643682	0.966733	0.998674	1.32396	0.277189	0.534226	2.4554	0.0493703	1	1.25959	0.306688	0.559574	2.39104	0.0762519	0.211955	1.13144	0.365524	0.546641	-1.48752	0.2341	1	-0.305244	0.824065	1
rab8b	0.231658	0.794842	0.931466	0.00301633	0.922306	0.970884	-0.605105	0.309598	0.68068	-0.228641	0.706396	0.857057	-0.836763	0.219634	0.437036	-0.608122	0.37557	0.556235	-0.258767	0.68697	0.915595	-0.570265	0.386707	0.872247
LOC110438776	-0.295713	0.831327	1	-0.618458	0.645149	1	-0.368822	0.798533	1	-0.322745	0.799847	1	-0.073109	0.970614	1	0.249636	0.841639	1	-0.661178	0.549253	1	0.480599	0.711926	1
si:ch211-112g6.4	-0.914931	0.424516	1	0.606673	0.802592	1	-0.239378	0.829189	1	1.5216	0.272133	1	0.675553	0.565657	1	-0.846051	0.648904	1	-0.704029	0.524231	1	-0.548074	0.760846	1
gpr185b	-1.22335	0.274887	1	0.173814	0.950151	1	-0.974083	0.397698	1	1.39717	0.22632	1	0	1	1	-1.1479	0.384199	1	0.128776	0.818409	1	-0.322742	0.8579	1
zgc:109889	1.49495	0.130919	0.363442	0.876626	0.363407	0.620991	-0.272955	0.757571	0.933176	-0.618323	0.509653	0.732494	-1.7679	0.0844276	0.227417	-1.14958	0.244636	0.417198	-0.312972	0.803282	0.951799	0.455238	0.660124	0.958727
htr2cl1	-1.2436	0.235129	0.510921	-0.480157	0.619022	0.818276	-1.23484	0.24656	1	0.763446	0.455228	0.692652	0.00876554	0.977136	1	-0.75468	0.50901	0.674598	0.246119	0.816474	1	-1.08198	0.319636	0.836051
si:dkey-165a24.10	-1.30272	0.129243	0.360403	-1.08083	0.19303	0.433126	0.19995	0.817254	0.954211	0.221892	0.788911	0.900973	1.50267	0.0908035	0.238681	1.28078	0.136739	0.278007	-0.309339	0.662745	0.905973	-0.51633	0.462599	0.905634
ponzr6	-0.391824	0.638181	0.84738	1.08071	0.102566	0.289992	-0.354008	0.619927	0.875825	1.47253	0.0345243	0.139265	0.0378158	0.995719	1	-1.43472	0.0436114	0.118597	0.472492	0.518786	0.840436	-0.0272393	0.897583	0.989967
fxr2	-0.504299	0.254533	0.533878	-1.49533	0.000817756	0.00720436	1.31106	0.00237633	0.0397545	-0.991027	0.0222811	0.102396	1.81536	6.73746e-05	0.000609891	2.80638	6.02954e-10	1.45844e-08	-0.660129	0.123278	0.51477	0.000211426	0.976657	0.998799
si:dkey-165a24.9	0.0523269	0.590338	0.818741	-0.416559	0.3959	0.650889	0.109893	0.881621	0.974098	-0.468885	0.749819	0.880273	0.0575662	0.502462	0.720893	0.526452	0.327729	0.507766	-1.2602	0.136544	0.535847	-0.791443	0.478295	0.910839
ugt5g1	-2.18487	3.67095e-05	0.00048743	-0.745846	0.146062	0.363918	1.14061	0.0240258	0.183792	1.43902	0.00467045	0.0323372	3.32547	6.53152e-10	1.59743e-08	1.88645	0.000342558	0.00222412	-1.27705	0.0113952	0.184286	-1.27139	0.0189633	0.2686
ponzr4	-0.640753	0.194312	0.457325	0.855361	0.660549	0.842514	-0.128756	0.599119	0.866278	1.49611	0.0726593	0.23063	0.511997	0.425157	0.656355	-0.984117	0.353218	0.534178	-0.507537	0.366766	0.7512	-1.1902	0.310691	0.830247
ponzr3	-0.812343	0.261884	0.54299	0.792033	0.703397	0.866021	-0.802725	0.306963	0.679317	1.60438	0.118329	0.31472	0.00961863	0.888132	0.961705	-1.59476	0.179837	0.33724	-0.0335559	0.738475	0.932532	-1.01546	0.606964	0.946859
ponzr5	-2.83201	0.0113501	0.0619622	-2.45447	0.0260561	0.112473	-0.187419	0.851304	0.965405	0.377537	0.680762	0.841595	2.64459	0.0202278	0.0781338	2.26705	0.0440973	0.119535	-1.10439	0.313607	0.71119	1.15236	0.405873	0.879493
si:dkey-112a7.5	-0.621827	0.644836	1	1.00055	0.602602	1	-0.792628	0.503132	1	1.62238	0.302443	1	-0.1708	0.842339	1	-1.79318	0.249544	1	0.0755981	0.849187	1	-1.71093	0.323262	1
si:dkey-112a7.4	0.799909	0.221094	0.493399	0.157866	0.746932	0.888968	-0.173484	0.794216	0.947558	-0.642043	0.343663	0.596124	-0.973393	0.147194	0.336101	-0.33135	0.571701	0.724095	-0.490084	0.488782	0.823832	-0.202726	0.748925	0.969732
cldn7a	-1.16938	0.164766	0.415281	2.08291	0.0420485	0.157936	1.16207	0.255645	0.627685	3.25229	0.000339465	0.00418223	2.33145	0.0143756	0.0592079	-0.920836	0.362748	0.544002	-2.13982	0.0240469	0.251301	-2.45586	0.0121585	0.210847
chrnb1l	-1.12321	0.429579	0.703484	0.18203	0.703717	0.866253	1.37878	0.376245	1	1.30524	0.255154	0.503825	2.50199	0.143471	0.330296	1.19675	0.66672	0.795488	-0.555178	0.489693	1	-0.846905	0.276954	0.807383
chrnb1	-2.32266	0.0132809	0.0698134	-0.235627	0.765199	0.898953	3.54111	0.000344469	0.00994169	2.08704	0.0140023	0.0734015	5.86378	1.90503e-09	4.2874e-08	3.77674	2.20428e-05	0.000199704	-1.5842	0.0983198	0.469213	0.716448	0.436224	0.895805
fgf11a	0.322067	0.881029	0.96801	-0.38545	0.693219	0.860655	-0.379524	0.824751	1	-0.707517	0.562283	0.769937	-0.701591	0.716963	0.870528	0.00592572	0.875795	0.931355	-0.902736	0.414499	1	0.347816	0.778882	1
akap13	2.55618	1.16071e-08	3.43073e-07	-0.18479	0.674296	0.849478	0.867953	0.0439946	0.259971	-2.74098	1.16765e-10	9.43305e-09	-1.68823	0.000205841	0.00165087	1.05274	0.0191709	0.0631279	-1.58275	0.000253916	0.0231741	0.118145	0.788575	0.975141
ptgis	3.29522	0.000123003	0.00140485	3.01181	0.000397563	0.00391565	-0.800541	0.374531	0.731602	-0.283415	0.722716	0.86647	-4.09576	1.23899e-05	0.00013403	-3.81235	4.0304e-05	0.000340076	1.68854	0.0622123	0.383888	-0.118931	0.803971	0.975547
stau1	-0.411456	0.277282	0.559881	-0.767183	0.043175	0.161179	0.334799	0.364241	0.724067	-0.355728	0.335179	0.58754	0.746255	0.0541472	0.165165	1.10198	0.00427525	0.0187515	-0.109793	0.774459	0.943225	0.394935	0.295042	0.820276
pbrm1l	-0.106832	0.788981	0.928648	0.75478	0.0903565	0.267497	-0.527723	0.222825	0.590883	0.861611	0.0401036	0.155183	-0.420891	0.365406	0.602364	-1.2825	0.00458202	0.0198205	0.341957	0.431193	0.79014	-0.747285	0.0947776	0.563137
camk1a	0.198131	0.996639	1	0.0402272	0.896948	1	0.191683	0.855624	1	-0.157904	0.895259	1	-0.00644859	0.855779	1	0.151456	0.758882	1	0.379025	0.867107	1	0.01257	0.864267	1
LOC555793	0.559104	0.441634	0.713994	0.517929	0.469102	0.712173	-0.290728	0.676929	0.903539	-0.0411744	0.947163	0.980703	-0.849832	0.265167	0.495719	-0.808657	0.280174	0.45673	-0.0273717	0.971557	0.998912	-0.0379921	0.890167	0.989577
LOC556106	-0.313616	0.529029	0.779922	-0.344089	0.479304	0.719854	-0.709585	0.15137	0.493212	-0.0304728	0.948745	0.981346	-0.395969	0.44332	0.672146	-0.365496	0.468855	0.639715	0.86763	0.0809566	0.43222	0.806401	0.0981947	0.571212
larp4ab	0.866856	0.190662	0.452353	-0.00303467	0.963682	0.986636	0.2414	0.70635	0.915804	-0.869891	0.18548	0.414683	-0.625457	0.350287	0.586308	0.244434	0.754311	0.855617	0.463804	0.490415	0.823912	-0.153728	0.792074	0.975238
atf7b	-0.0341773	0.930841	0.986919	0.190866	0.627851	0.823624	0.219269	0.567044	0.850683	0.225043	0.552289	0.763321	0.253447	0.531008	0.743009	0.0284037	0.942502	0.968929	0.536181	0.160143	0.562441	0.359962	0.362469	0.862733
si:dkeyp-80d11.1	-1.05253	0.170146	0.42304	-1.02577	0.167775	0.396754	-0.944505	0.213818	0.581305	0.0267597	0.96646	0.988762	0.108025	0.899102	0.966956	0.081265	0.927037	0.959863	0.455931	0.553481	0.859095	0.620756	0.413724	0.883996
dip2bb	0.879587	0.182594	0.441409	-1.0003	0.0588416	0.201626	-0.134319	0.777911	0.942245	-1.87989	0.000332444	0.00412057	-1.01391	0.112906	0.27832	0.86598	0.127394	0.264061	-0.985861	0.135413	0.534912	0.603687	0.266848	0.798913
ap1m3	0.18708	0.985296	1	1.57712	0.198443	0.440436	-0.880517	0.462419	0.790072	1.39004	0.158262	0.376834	-1.0676	0.429394	0.659604	-2.45764	0.045821	0.123029	0.638783	0.543587	0.852988	-0.509375	0.731651	0.967306
si:ch73-185c24.2	1.24524	0.12637	0.355449	6.1753	8.16391e-06	0.000136103	0	1	1	4.93006	0.000754861	0.00786371	-0.74429	0.295676	0.52977	-5.67435	0.000101298	0.000770534	0	1	1	-3.8449	0.0025971	0.0879436
tie-1as	-0.0562385	0.981584	1	-0.797205	0.395218	0.650659	0.566413	0.821358	1	-0.740966	0.414211	0.659298	0.622652	0.823623	1	1.36362	0.305176	0.483707	-0.379608	0.59592	1	1.94036	0.296742	1
tie1	0.57358	0.259333	0.54021	-0.648679	0.183398	0.419573	0.231941	0.623847	0.877842	-1.22226	0.0102414	0.0582264	-0.341639	0.516664	0.732119	0.88062	0.075346	0.179508	-0.235626	0.625891	0.890583	0.914197	0.0624102	0.474973
mpl	-0.35123	0.531448	0.781587	3.15741	3.04483e-05	0.000428899	-0.753487	0.298384	0.672587	3.50864	2.08108e-07	7.6917e-06	-0.402257	0.636248	0.815532	-3.9109	5.01721e-07	6.65887e-06	-0.481621	0.564633	0.864059	-1.64729	0.0352634	0.36907
orc1	-1.05828	0.141155	0.379231	0.190392	0.799291	0.914059	0.0218046	0.968396	0.998923	1.24867	0.0701237	0.22532	1.08008	0.140589	0.32599	-0.168588	0.833884	0.907327	-0.424455	0.542288	0.852034	-0.258728	0.724719	0.966072
prpf38a	0.203126	0.586248	0.816422	0.415177	0.257533	0.511537	-0.0360238	0.922349	0.985333	0.212051	0.544245	0.757337	-0.23915	0.533463	0.744864	-0.451201	0.231881	0.401209	-0.285218	0.444168	0.795977	-0.522539	0.158303	0.683258
akr1a1b	-0.230944	0.564465	0.802618	-0.120531	0.767188	0.899936	0.389472	0.291293	0.665857	0.110413	0.766129	0.888679	0.620416	0.121273	0.293585	0.510003	0.196564	0.358167	-0.43275	0.236004	0.644196	0.420405	0.283866	0.810864
nasp	0.277909	0.503231	0.761813	0.408894	0.328446	0.587838	-0.0129556	0.951376	0.994218	0.130985	0.758722	0.885315	-0.290865	0.47734	0.701045	-0.42185	0.311162	0.49035	0.200959	0.63759	0.894918	0.0587734	0.943288	0.995259
ccdc17	-0.136262	0.89981	1	0.763926	0.520896	1	-0.0547964	0.886052	1	0.900188	0.427745	1	0	1	1	-0.818722	0.445488	1	0.891418	0.584398	1	-0.919413	0.367436	1
gpbp1l1	0.181257	0.514999	0.770188	0.149321	0.589145	0.799047	0.478514	0.068928	0.329554	-0.0319362	0.902368	0.958162	0.297258	0.272003	0.503575	0.329194	0.220422	0.38783	-0.240335	0.361528	0.746701	-0.427344	0.119283	0.618664
tmem69	-2.29702	1.16557e-05	0.000174967	-1.87984	0.000205628	0.00223555	0.902583	0.0602575	0.307407	0.417179	0.406383	0.652633	3.1996	1.88642e-09	4.25532e-08	2.78242	6.24842e-08	1.016e-06	-1.25302	0.00936414	0.167962	-0.270366	0.603103	0.945952
dnajc6	-1.25255	0.0812889	0.264186	0.356279	0.60456	0.809668	-0.65019	0.354171	0.716557	1.60882	0.0187935	0.0906799	0.602355	0.428553	0.659041	-1.00647	0.16188	0.31343	0.960153	0.173257	0.577115	0.702532	0.30339	0.8275
lepr	1.78024	0.000278607	0.00284632	0.514788	0.291427	0.549338	2.63454	2.07751e-08	3.44906e-06	-1.26546	0.00640463	0.0410487	0.8543	0.0816648	0.222176	2.11976	1.42751e-05	0.00013558	-0.977239	0.0360875	0.304448	0.501954	0.298934	0.823634
brdt	0.907125	0.025607	0.115901	1.66967	3.75792e-05	0.000516184	-0.0112815	0.972801	0.999814	0.762542	0.0519338	0.184092	-0.918407	0.0260776	0.0952591	-1.68095	4.39513e-05	0.000366906	0.572606	0.148457	0.547838	-0.586507	0.144215	0.661143
ephx4	-0.0724185	0.832894	1	1.1365	0.351267	1	-0.59407	0.588032	1	1.20892	0.467384	1	-0.521652	0.482323	1	-1.73057	0.164275	1	1.00824	0.504152	1	-1.38431	0.366637	1
LOC103911231	0.948784	0.370263	0.654083	1.01394	0.329401	0.58898	1.7869	0.121769	1	0.0651571	0.948642	0.98132	0.838115	0.506047	0.72406	0.772957	0.533351	0.693414	-0.00370259	0.983423	1	0.739336	0.5556	0.933358
cygb2	-0.200159	0.72688	0.898276	-1.70404	0.00681446	0.040583	-2.93897	3.95196e-05	0.00195158	-1.50388	0.0127749	0.0686808	-2.73881	0.000153236	0.00127296	-1.23493	0.079408	0.186359	-0.408299	0.614141	0.884258	0.853332	0.180003	0.711901
LOC110438679	0.344373	0.859978	1	0.556844	0.727222	1	0.524937	0.697348	1	0.212471	0.860925	1	0.180564	0.84137	1	-0.0319069	0.968114	1	-0.476675	0.750576	1	-0.479662	0.788756	1
LOC110438680	2.1249	0.0589725	0.211538	-1.12553	0.295069	0.553599	0.474222	0.665163	1	-3.25042	0.00229441	0.0185439	-1.65067	0.166343	0.364889	1.59975	0.150354	0.297348	-0.404144	0.733974	1	1.50814	0.159687	0.684458
si:dkey-45d16.4	0.380109	0.82876	0.945509	-0.437136	0.682094	0.853702	-0.299834	0.887245	1	-0.817245	0.491298	0.718683	-0.679943	0.721019	0.872585	0.137302	0.802601	0.888933	-0.0451645	0.975784	1	0.144966	0.737151	1
stx8	-0.486396	0.279985	0.563009	-0.212034	0.631105	0.825993	0.482456	0.259786	0.632197	0.274362	0.521869	0.741501	0.968852	0.0348899	0.118911	0.69449	0.121067	0.254159	-0.270334	0.526899	0.844666	0.170852	0.703582	0.962273
usp43a	0.203927	0.75686	0.913271	1.86056	0.0744646	0.234693	1.72709	0.111048	1	1.65663	0.139945	0.349887	1.52317	0.235977	0.45979	-0.133466	0.8532	0.918162	-2.50225	0.0373725	1	-1.15197	0.271064	0.803389
grb2a	1.45788	0.0201687	0.0965956	-0.0923323	0.852703	0.940995	-1.24006	0.0734432	0.341472	-1.55021	0.00591683	0.0386371	-2.69794	9.12722e-05	0.000800676	-1.14773	0.0889409	0.202825	0.955192	0.171431	0.576097	1.10186	0.0582185	0.461485
mif4gda	0.330399	0.631593	0.843164	0.232006	0.727371	0.879481	-0.941647	0.209667	0.575939	-0.098393	0.884158	0.949771	-1.27205	0.0986043	0.253037	-1.17365	0.120844	0.253867	0.689223	0.373031	0.755468	0.0450482	0.974281	0.998312
gga3	0.183801	0.781467	0.924837	0.665381	0.228493	0.477229	0.491964	0.361889	0.722068	0.48158	0.313178	0.565946	0.308163	0.503652	0.721703	-0.173416	0.818915	0.897421	-0.193175	0.710268	0.922222	-0.248894	0.69598	0.96038
tnrc6c2	0.406314	0.481077	0.74636	-0.0396908	0.953612	0.984138	-0.93372	0.0964764	0.394136	-0.446004	0.424065	0.668337	-1.34003	0.0238226	0.088675	-0.894029	0.127399	0.264061	0.937668	0.0965328	0.466138	0.065452	0.920476	0.992579
rhbdl3	-1.06799	0.142693	0.38157	-1.19161	0.0958582	0.277832	-1.41947	0.0527243	0.285787	-0.123619	0.860424	0.937982	-0.351484	0.647702	0.82324	-0.227864	0.761564	0.860419	0.0389024	0.953445	0.992799	0.2804	0.69494	0.96038
znf207b	0.521641	0.123151	0.348796	0.375959	0.260255	0.514294	0.250224	0.45201	0.78239	-0.145682	0.653908	0.827377	-0.271417	0.420922	0.652288	-0.125735	0.69684	0.816482	-0.384333	0.243972	0.651573	-0.250384	0.453651	0.902589
si:dkey-10p5.7	0.5896	0.38614	0.667754	1.76766	0.00819541	0.0469073	0.525831	0.453936	0.783208	1.17806	0.0618175	0.206772	-0.0637685	0.930368	0.981655	-1.24183	0.0733465	0.175913	0.549628	0.421851	0.785763	0.716893	0.266315	0.798862
rhot1b	0.660512	0.350287	0.635586	1.34823	0.0535715	0.188947	0.313238	0.686038	0.906947	0.687716	0.309815	0.562421	-0.347275	0.617098	0.802736	-1.03499	0.149035	0.295575	0.337344	0.636237	0.894016	0.434859	0.541032	0.927929
rnf135	-0.089066	0.86419	0.961751	0.742913	0.584897	0.796555	0.0221344	0.940293	1	0.831979	0.425741	0.670084	0.1112	0.805469	0.919799	-0.720779	0.650416	0.784114	1.30298	0.109047	1	-0.611641	0.674372	0.959052
tefm	-1.109	0.038181	0.15519	-0.188843	0.712123	0.870519	0.00838871	0.983799	1	0.920162	0.0717939	0.228923	1.11739	0.0410941	0.13444	0.197231	0.70417	0.822148	0.122347	0.812726	0.95444	0.00727095	0.982917	0.999334
atad5b	-0.447902	0.648507	0.853571	0.923335	0.355818	0.613917	-1.07876	0.275599	0.649925	1.37124	0.154442	0.371545	-0.630859	0.532333	0.743945	-2.0021	0.0555855	0.142566	2.17558	0.0322299	0.29028	-0.375405	0.714906	0.963448
suz12b	-0.252802	0.46049	0.729276	-0.314836	0.355752	0.613917	-0.149983	0.657927	0.893942	-0.0620339	0.853134	0.933875	0.10282	0.761898	0.895129	0.164854	0.630686	0.768945	0.00997063	0.976265	1	-0.109456	0.762165	0.971605
utp6	0.219944	0.476651	0.743049	-0.0390182	0.910574	0.966014	0.220089	0.471754	0.796795	-0.258962	0.388921	0.637459	0.000145363	0.987208	1	0.259107	0.424734	0.601267	-0.0911812	0.764706	0.940526	0.156526	0.629448	0.953182
si:dkey-10p5.10	-1.78914	0.000187427	0.00200987	-1.73353	0.000187679	0.00207574	0.0685571	0.874715	0.972141	0.0556143	0.90192	0.957992	1.8577	0.000146551	0.00122325	1.80209	0.000143856	0.00104599	0.115286	0.795172	0.949106	0.522777	0.272334	0.804489
LOC108190486	0	1	1	0	1	1	0	1	1	0	1	1	0	1	1	0	1	1	2.2604	0.1359	1	0.554407	0.752677	1
rab11fip4b	-0.281017	0.664862	0.86445	-0.341065	0.609346	0.811251	-2.39053	0.00186686	0.0341122	-0.0600478	0.938901	0.976067	-2.10951	0.00960111	0.0426571	-2.04946	0.0109907	0.0405557	0.823339	0.2881	0.690221	0.0343868	0.93957	0.99479
trim25	-0.55974	0.167445	0.419294	0.0578589	0.886076	0.954677	-0.574986	0.139961	0.473105	0.617599	0.110062	0.301122	-0.0152457	0.970813	1	-0.632845	0.121546	0.25485	-0.0251852	0.948734	0.991218	-0.676912	0.0950704	0.563489
dgke	0.416888	0.562269	0.801411	0.860279	0.197908	0.439583	0.0404377	0.952855	0.994562	0.443391	0.433004	0.674802	-0.37645	0.622833	0.806588	-0.819842	0.243098	0.415198	0.405235	0.521596	0.841928	-0.738113	0.295155	0.820352
si:dkey-31g6.6	-0.0412813	0.961746	0.997023	1.80066	0.0607496	0.206255	2.22281	0.0255058	0.190905	1.84194	0.108321	0.29838	2.26409	0.0773572	0.214113	0.422145	0.763054	0.86128	-0.876081	0.325359	0.721402	0.235571	0.997281	1
cbx8b	0.0309735	0.946256	0.992618	0.676469	0.24594	0.497734	-0.034073	0.954746	0.995242	0.645495	0.256259	0.505251	-0.0650465	0.90466	0.969685	-0.710542	0.234065	0.403887	-0.220063	0.704309	0.920753	-0.852677	0.151024	0.671419
card14	-2.23237	0.0539599	0.198883	0.50554	0.868332	0.947675	0.214937	0.724897	1	2.73791	0.030437	0.128005	2.44731	0.0287691	0.102717	-0.290603	0.857347	0.920536	-1.56462	0.157504	1	-1.37603	0.346626	1
ccdc40	-2.38263	0.0276414	0.122858	0.18487	0.921767	0.970746	0.267045	0.790318	0.946665	2.5675	0.0164047	0.082342	2.64967	0.0160579	0.064801	0.0821749	0.876189	0.931712	-2.09433	0.0421091	0.326387	-1.10875	0.330663	0.84268
trim63a	-6.03997	4.86471e-15	5.12331e-13	-3.71284	1.1013e-06	2.41778e-05	0.112268	0.879929	0.973529	2.32713	0.00132329	0.0121559	6.15224	3.88703e-15	2.34901e-13	3.82511	7.45172e-07	9.48945e-06	-0.20777	0.775784	0.943717	-1.4216	0.0535256	0.444598
mlpha	-0.436835	0.704609	0.886576	1.31941	0.238856	0.489913	1.05545	0.336776	0.704256	1.75624	0.115389	0.309994	1.49228	0.202494	0.414162	-0.26396	0.842179	0.91209	1.11988	0.3456	0.736595	0.616202	0.595272	0.945099
lrrfip1b	0.362089	0.469376	0.737628	-1.64224	0.000291065	0.00300155	-0.674591	0.152942	0.495418	-2.00433	3.8373e-06	9.74293e-05	-1.03668	0.0345869	0.118166	0.967654	0.0383396	0.107508	1.20437	0.0102887	0.17396	0.174202	0.692502	0.960101
kalrnb	2.29831	0.000230726	0.00240962	2.93277	2.51362e-06	4.96386e-05	1.93019	0.0019279	0.0347182	0.634457	0.297536	0.550297	-0.368115	0.512126	0.728473	-1.00257	0.0999275	0.22152	-0.539846	0.379104	0.759952	-0.126617	0.81398	0.977172
ccdc14	-0.696754	0.356015	0.641269	-0.935202	0.220679	0.468764	-0.451807	0.5874	0.859956	-0.238447	0.764038	0.888141	0.244948	0.713297	0.868663	0.483395	0.514865	0.679091	0.73759	0.342394	0.734674	0.634206	0.40472	0.878746
iqcb1	-0.663577	0.544456	0.79044	-0.464393	0.669575	0.847343	-0.571714	0.547641	1	0.199183	0.838666	0.926553	0.0918632	0.982622	1	-0.10732	0.867239	0.926193	-2.3787	0.0292426	1	-0.86207	0.335502	0.845816
tbx19	1.37869	0.264679	1	1.54317	0.220556	1	0.0237372	0.901925	1	0.164478	0.921887	1	-1.35495	0.261188	1	-1.51943	0.220967	1	0.479949	0.57734	1	0.0792163	0.958433	1
zgc:112392	0.632249	0.398131	0.677144	1.60562	0.0407213	0.154646	-1.28164	0.137416	0.47025	0.97337	0.21149	0.450228	-1.91389	0.0264737	0.0963487	-2.88726	0.000944998	0.00535333	0.426097	0.614778	0.884721	-0.395008	0.609913	0.948247
si:ch211-207l14.1	-0.0449841	0.955658	0.995094	-0.135101	0.871433	0.948688	-1.63358	0.0705381	0.334494	-0.090117	0.91295	0.962637	-1.58859	0.0882144	0.234109	-1.49848	0.102239	0.22533	1.33383	0.141146	0.539258	0.930388	0.281289	0.809289
zgc:112023	-0.346153	0.405323	0.683624	-0.237706	0.561176	0.779797	-0.4659	0.254192	0.626034	0.108447	0.78393	0.898579	-0.119747	0.78032	0.905403	-0.228194	0.589168	0.737939	0.358116	0.38253	0.761311	0.370365	0.369652	0.865171
zgc:64065	-0.904942	0.217926	0.489074	1.53546	0.0187484	0.0879975	-2.08005	0.00191462	0.0346576	2.44041	0.000204956	0.00275417	-1.17511	0.0814026	0.221739	-3.61551	1.94574e-07	2.8145e-06	2.95707	1.30623e-05	0.00320707	0.394635	0.585274	0.942863
LOC100151335	-0.446677	0.425494	0.70015	1.23556	0.0169182	0.0814391	-0.810173	0.119594	0.440103	1.68223	0.00111635	0.0107021	-0.363495	0.495813	0.715278	-2.04573	0.000164911	0.00117566	1.42607	0.00703778	0.151478	0.44546	0.421396	0.889049
rgn	-2.38301	4.20051e-07	8.79208e-06	-0.266377	0.523173	0.752441	-0.820432	0.0730703	0.341034	2.11663	2.43948e-06	6.58659e-05	1.56258	0.00140639	0.00860965	-0.554055	0.245454	0.418105	0.883372	0.0536743	0.359451	-0.0609	0.921391	0.992579
vps16	-1.11852	0.0103217	0.0577082	-0.426544	0.313902	0.574124	-0.35964	0.398077	0.748375	0.691973	0.0977969	0.279788	0.758877	0.0874973	0.232783	0.0669042	0.863457	0.924038	0.436461	0.299681	0.700074	0.00220759	0.973134	0.998312
tmeff2b	-0.304041	0.836221	0.948983	0.984506	0.438598	0.686186	0.36166	0.781138	1	1.28855	0.315038	0.567719	0.665701	0.643969	1	-0.622846	0.634364	0.771818	-0.915951	0.47811	1	-0.14747	0.906689	1
rgs3a	1.17619	0.0882313	0.280632	-0.362769	0.644637	0.833288	0.746879	0.276746	0.650781	-1.53896	0.0234679	0.106615	-0.429309	0.511911	0.728326	1.10965	0.136902	0.278181	-0.779879	0.257906	0.664653	0.209015	0.810708	0.976242
dnajc25	1.18108	0.121871	0.346545	0.551931	0.470009	0.712914	0.828189	0.246831	0.618479	-0.629153	0.341543	0.593955	-0.352894	0.788283	0.910421	0.276259	0.579506	0.730467	-0.205738	0.78753	0.946886	-0.323047	0.712855	0.96325
ugt2a4	1.68647	0.00660406	0.0405359	1.61504	0.00856151	0.0483244	-0.774458	0.20826	0.574156	-0.0714324	0.899308	0.957142	-2.46093	0.000175273	0.00143412	-2.3895	0.000227827	0.00156198	1.66213	0.00945118	0.168287	0.752959	0.270162	0.802394
ugt2a3	1.74431	0.00567959	0.0357948	1.64767	0.00830064	0.0473505	-0.802704	0.198068	0.561412	-0.0966344	0.867737	0.940961	-2.54701	0.000128765	0.00109096	-2.45038	0.000194832	0.0013591	1.6735	0.0101554	0.173257	0.685143	0.331456	0.842945
ugt2a2	1.72638	0.00522495	0.0334564	1.5345	0.0120658	0.0630401	-0.836333	0.172205	0.524616	-0.191878	0.741998	0.876174	-2.56271	8.5467e-05	0.000754823	-2.37083	0.000234876	0.00160342	1.73371	0.00631457	0.143137	0.840377	0.208726	0.744895
ugt2a1	1.31832	0.046434	0.178756	1.23744	0.0591322	0.202282	-0.964851	0.139219	0.471702	-0.0808768	0.896585	0.955851	-2.28317	0.000902152	0.00593354	-2.2023	0.00121679	0.00664793	1.54135	0.0208964	0.238863	0.860432	0.220334	0.755742
fktn	-0.827256	0.167376	0.419289	-0.860707	0.146522	0.364637	-0.381533	0.536375	0.835135	-0.0334511	0.962916	0.986716	0.445723	0.458625	0.685078	0.479174	0.424731	0.601267	0.885308	0.140683	0.538878	1.7416	0.0032204	0.101432
ythdc1	0.404846	0.351519	0.636436	0.239494	0.585516	0.79686	0.531501	0.191385	0.553108	-0.165352	0.677105	0.839222	0.126655	0.7266	0.875781	0.292007	0.458152	0.630371	-0.563521	0.17269	0.576653	-0.485266	0.262178	0.795929
ugt2a5	0.218732	0.720447	0.895104	0.195264	0.745582	0.888196	-0.653855	0.261665	0.6346	-0.0234682	0.967908	0.98938	-0.872587	0.150976	0.342143	-0.849119	0.156133	0.305467	0.408541	0.484356	0.821491	0.862262	0.122069	0.622899
fsd1l	1.02212	0.23136	0.505959	-0.224283	0.706946	0.867334	0.148084	0.849479	0.964864	-1.2464	0.072503	0.230357	-0.874032	0.338173	0.57441	0.372368	0.567434	0.720942	-0.357975	0.693839	0.917007	-0.049822	0.943749	0.995307
rilpl2	-0.0341024	0.939914	0.99006	-0.450947	0.29912	0.558127	0.20171	0.634161	0.8824	-0.416845	0.318942	0.571135	0.235813	0.600171	0.791392	0.652657	0.140796	0.284108	0.048867	0.90916	0.981402	0.0418506	0.926555	0.99298
setd8b	-0.115924	0.934132	0.988193	-0.0934668	0.947436	0.981515	-1.40818	0.0462885	0.268074	0.0224574	0.984086	0.995483	-1.29225	0.0808356	0.220717	-1.31471	0.0687326	0.167359	1.98148	0.00655992	0.146379	0.0501717	0.986414	0.999737
si:ch211-275j6.5	-1.94337	9.33664e-05	0.00110548	-1.45803	0.00248587	0.018133	0.167462	0.721545	0.921006	0.485342	0.309486	0.562124	2.11083	3.24393e-05	0.000319338	1.62549	0.000960356	0.00542679	-0.64696	0.155363	0.556121	-0.206989	0.631114	0.95344
zgc:113050	-0.216442	0.778806	0.923415	0.357391	0.785217	0.908799	0.32361	0.720482	0.921006	0.573833	0.558527	0.767444	0.540052	0.533001	0.744483	-0.0337808	0.928634	0.960933	-0.241364	0.778997	0.94478	0.936347	0.244988	0.781797
arl6ip4	-0.723494	0.245689	0.522837	-0.15607	0.816686	0.923368	-0.556289	0.345032	0.711503	0.567424	0.328078	0.580948	0.167205	0.807382	0.920547	-0.400219	0.497841	0.665188	0.348509	0.555193	0.859546	0.407775	0.513032	0.922232
mthfd2	-0.158296	0.772283	0.920557	0.67785	0.144932	0.362302	0.108268	0.81305	0.952776	0.836146	0.0692598	0.223246	0.266563	0.612033	0.799935	-0.569582	0.225793	0.393953	-0.0450895	0.9174	0.983204	-1.05473	0.0265219	0.324224
mob1a	0.439632	0.22062	0.492673	0.150602	0.667875	0.846394	-0.38205	0.274688	0.648477	-0.28903	0.400744	0.648058	-0.821682	0.0254508	0.0932847	-0.532651	0.14282	0.286883	-0.00557502	0.986472	1	0.0263452	0.947652	0.995621
dguok	0.216228	0.645705	0.851774	0.754376	0.124977	0.329728	0.606946	0.231632	0.601434	0.538148	0.287675	0.540322	0.390717	0.512757	0.728792	-0.147431	0.733365	0.841069	-0.50783	0.314463	0.711911	-0.509476	0.295879	0.821324
znf1005	0.340716	0.721696	0.895651	0.765556	0.397331	0.651979	-0.245049	0.7796	0.943049	0.42484	0.613908	0.803925	-0.585765	0.541657	0.749828	-1.0106	0.283883	0.460975	1.34842	0.138832	0.537381	0.21952	0.784098	0.975141
mia	-1.54425	0.0672772	0.232301	0.506096	0.917787	0.968734	4.07229	0.000202251	0.00676707	2.05035	0.0450452	0.167457	5.61655	1.59721e-06	2.09046e-05	3.5662	0.000307992	0.00202023	-4.03403	0.000185556	0.0190783	-0.269189	0.892654	0.989588
cryabb	-3.8407	1.11065e-05	0.000167602	-1.49367	0.0599883	0.204248	0.751801	0.33492	0.703198	2.34703	0.00474422	0.0327022	4.5925	2.76954e-07	4.25983e-06	2.24547	0.00578894	0.0239611	-0.821493	0.277481	0.682257	-1.45137	0.0857792	0.542447
hspb2	-4.15063	3.92225e-07	8.25281e-06	-3.68364	3.16733e-06	6.07289e-05	1.54647	0.0400329	0.24773	0.466991	0.511889	0.73452	5.6971	1.05052e-11	3.36646e-10	5.23011	8.84779e-11	2.49434e-09	-1.07121	0.159669	0.562181	-1.66727	0.034301	0.364722
zgc:193711	-0.247345	0.648985	0.854017	2.74794	0.042106	0.158054	1.76318	0.159793	1	2.99529	0.0168126	0.0838128	2.01052	0.0858069	0.229944	-0.984765	0.536101	0.695579	-1.03411	0.406425	1	-1.15315	0.468961	0.90631
wu:fi75a02	-0.425451	0.432867	0.706012	-1.25419	0.0362519	0.142466	-0.335354	0.5631	0.849352	-0.828735	0.169262	0.393131	0.090097	0.844841	0.940794	0.918832	0.143478	0.287646	0.598944	0.296995	0.698208	0.258305	0.646102	0.956259
LOC101882464	-1.17003	0.241263	0.517367	-0.953226	0.317943	0.577896	0.755863	0.475103	1	0.216808	0.828911	0.921982	1.9259	0.0693807	0.197692	1.70909	0.0948926	0.21311	-1.70746	0.106174	1	0.0632945	0.894408	0.989769
pisd	0.613711	0.075321	0.250611	-1.83319	1.31395e-07	3.7508e-06	0.640494	0.0541985	0.290079	-2.44691	2.24057e-13	3.24787e-11	0.0267832	0.95047	0.991804	2.47369	2.25683e-12	8.7528e-11	-0.626877	0.0588481	0.373957	0.22835	0.524442	0.926262
si:ch211-202f5.3	2.71047	0.00632835	0.0390874	3.58323	0.00039841	0.00391872	1.17746	0.289028	0.662938	0.872758	0.361448	0.612608	-1.53301	0.123526	0.297716	-2.40577	0.0199537	0.0652013	-1.43216	0.196295	0.603398	0.785056	0.498343	0.918706
prpf4	0.48924	0.240166	0.516381	0.372602	0.363669	0.621179	0.274642	0.508439	0.817096	-0.116638	0.770704	0.891075	-0.214599	0.599472	0.791001	-0.0979606	0.797114	0.884677	-0.60329	0.145758	0.54522	-0.229806	0.56837	0.937699
LOC110437858	-0.92215	0.429915	0.703747	-0.0697639	0.917038	0.968448	-0.544132	0.65298	1	0.852386	0.468382	0.701681	0.378018	0.742928	0.884633	-0.474368	0.729467	0.838606	1.79874	0.163782	1	0.755423	0.483668	1
LOC110437728	-1.26543	0.275872	0.558385	0.807678	0.455004	0.700024	-0.251345	0.807036	0.9505	2.07311	0.056688	0.195291	1.01408	0.405796	0.639526	-1.05902	0.33898	0.51941	-2.37257	0.0412511	0.323952	-1.62503	0.141658	0.655148
npffr2a	0	1	1	2.07477	0.0555613	0.194056	3.74945	0.0047149	1	1.87755	0.112472	0.30498	3.55222	0.0209181	0.0802933	1.67468	0.355576	0.536761	-1.99495	0.188727	1	-0.598535	0.685066	0.959916
adamts3	-0.0543173	0.832696	0.947019	-0.681385	0.285036	0.542596	-1.61428	0.0374777	0.238167	-0.627067	0.345045	0.597576	-1.55996	0.0449855	0.143666	-0.932895	0.221614	0.389222	-0.131977	0.912812	0.98217	0.402715	0.449789	0.901757
LOC103911103	-0.0823193	0.923303	0.984194	1.77187	0.076133	0.238188	0.305787	0.781386	0.94305	1.85419	0.0544588	0.190108	0.388106	0.717481	0.870821	-1.46608	0.156779	0.306437	1.07715	0.284705	0.68767	-0.381401	0.715932	0.963784
tars	0.303327	0.384461	0.666449	-0.249855	0.473187	0.71545	0.291432	0.385817	0.738719	-0.553182	0.0974562	0.279213	-0.0118951	0.970412	1	0.541287	0.125429	0.260824	-0.0307469	0.926507	0.985713	0.932867	0.00769319	0.163512
LOC100334916	-1.89449	0.228614	0.502977	-0.754963	0.667419	0.84624	-1.04971	0.487367	1	1.13952	0.397001	0.645068	0.844775	0.594009	1	-0.294748	0.805472	0.890906	-2.32917	0.0495293	1	-2.76329	0.0219931	1
atxn2	0.00444635	0.985519	1	-0.0802712	0.870031	0.948251	-0.0650826	0.905288	0.980672	-0.0847176	0.879738	0.947721	-0.0695289	0.924557	0.979111	0.0151887	0.962157	0.979408	0.625172	0.244198	0.651573	-0.166742	0.800541	0.975547
riok2	-1.52984	0.0107073	0.0592187	-2.36403	6.82852e-05	0.000874487	0.180745	0.753379	0.931508	-0.834185	0.143984	0.355981	1.71059	0.004976	0.0248483	2.54477	2.40277e-05	0.000215869	0.239069	0.670114	0.908849	0.756716	0.208203	0.744138
epg5	0.0852592	0.990947	1	0.947278	0.185931	0.423018	0.600322	0.403249	0.751698	0.862019	0.150075	0.364513	0.515063	0.392574	0.62758	-0.346956	0.653652	0.7864	-0.243263	0.808172	0.953099	-0.43699	0.635673	0.954971
dnajb5	2.42139	0.00112497	0.00947021	-1.27491	0.104414	0.293592	1.74201	0.0149265	0.135874	-3.6963	3.46762e-07	1.20947e-05	-0.67938	0.359485	0.5963	3.01692	9.20133e-05	0.000706749	-2.32503	0.00138059	0.0653979	1.20204	0.119217	0.618535
akr1a1a	3.08166	0.00273005	0.0196505	5.85713	2.41877e-06	4.79508e-05	2.36972	0.041107	1	2.77547	0.0207054	0.0970887	-0.71194	0.271543	0.5032	-3.48741	0.00203071	0.0101904	-1.34433	0.257402	1	-2.34021	0.00908301	0.178143
vcp	0.393343	0.387563	0.668711	0.22089	0.629306	0.82483	0.767481	0.069174	0.330186	-0.172453	0.686155	0.844788	0.374138	0.388665	0.624419	0.546591	0.210255	0.375583	-0.275508	0.517681	0.840177	-0.0760837	0.894635	0.989788
fancg	0.143303	0.806504	0.936014	1.50765	0.019302	0.0900715	-0.376653	0.552612	0.844215	1.36434	0.0294721	0.125027	-0.519956	0.421086	0.652439	-1.8843	0.00466324	0.020091	-0.912648	0.188152	0.594502	-0.810039	0.206314	0.743492
eef2l2	-0.147181	0.627082	0.841464	-0.606226	0.0456431	0.167758	0.92887	0.00150289	0.0290266	-0.459045	0.116638	0.312241	1.07605	0.000527423	0.00373758	1.5351	6.16058e-07	8.02013e-06	-0.458569	0.116672	0.504152	-0.380758	0.216719	0.751415
pias2	0.156285	0.623456	0.838848	0.47178	0.14095	0.355312	-0.0896468	0.775067	0.941385	0.315496	0.311642	0.564142	-0.245931	0.453091	0.68062	-0.561427	0.0862863	0.198626	-0.110103	0.7253	0.92823	-0.330127	0.302921	0.8275
arid3c	-1.94389	0.000176863	0.0019161	-1.57661	0.00171084	0.0133976	0.982911	0.0471542	0.271464	0.367273	0.459206	0.69565	2.9268	3.29807e-08	6.0239e-07	2.55953	6.3182e-07	8.17327e-06	-2.81063	6.1815e-08	7.18372e-05	-0.715668	0.1877	0.720621
npr3	-2.91488	8.00286e-05	0.000967012	-1.69814	0.0187463	0.0879975	-1.1308	0.130388	0.458017	1.21674	0.0895255	0.264386	1.78408	0.0138009	0.0572989	0.567343	0.379601	0.560031	-0.39426	0.51336	0.83799	-1.73824	0.0244811	0.310472
glipr2	0.19726	0.725108	0.897359	0.82702	0.146725	0.364831	-0.522156	0.361033	0.722068	0.629759	0.255583	0.504282	-0.719416	0.225678	0.445164	-1.34918	0.0223056	0.0708695	0.264086	0.657179	0.903323	-0.0306887	0.941301	0.995088
zgc:55461	-0.842537	0.320874	0.606068	1.61687	0.0387289	0.14913	-0.0481198	0.83991	0.962501	2.45941	0.00185503	0.0157651	0.794417	0.435153	0.66461	-1.66499	0.0278337	0.0842928	1.07295	0.157299	0.55917	-0.0336505	0.92774	0.99298
lmo4a	0.650048	0.116009	0.336034	0.0996054	0.810905	0.920486	0.504692	0.204198	0.569413	-0.550442	0.160426	0.379903	-0.145356	0.734371	0.880228	0.405086	0.325715	0.505508	0.504258	0.202115	0.610619	0.697947	0.0876358	0.546298
cyr61l1	-1.08716	0.255382	0.534987	3.02349	0.0305016	0.125995	0.98897	0.43198	1	4.11066	0.00177636	0.0152745	2.07613	0.0711172	0.201312	-2.03452	0.184433	0.342779	-1.31125	0.290334	1	-0.906416	0.547193	1
pole3	0.328422	0.318178	0.603606	-0.237386	0.504989	0.740003	-0.45152	0.172747	0.525389	-0.565808	0.0834823	0.252859	-0.779942	0.0247973	0.09142	-0.214134	0.517169	0.680469	-0.156559	0.637737	0.894918	-0.0405998	0.882602	0.988797
rpl12	0.329906	0.202495	0.467192	-0.0957391	0.742609	0.887198	0.175532	0.497971	0.812188	-0.425645	0.0935603	0.271832	-0.154375	0.536451	0.74705	0.271271	0.333449	0.513824	-0.150483	0.550891	0.857805	0.0430649	0.90622	0.990711
lrsam1	0.337732	0.507778	0.765376	0.450024	0.361826	0.619532	1.09369	0.0208674	0.168798	0.112292	0.793503	0.903584	0.755962	0.0966059	0.249445	0.643671	0.150079	0.296861	-0.537447	0.255176	0.662762	-0.440991	0.392093	0.874196
si:ch211-208h16.4	0.688298	0.390962	0.6714	0.0581571	0.892072	0.957859	0.229705	0.80606	0.95049	-0.630141	0.4313	0.673107	-0.458593	0.545817	0.752888	0.171547	0.920198	0.956428	-4.28846	0.00013262	0.0156057	-5.12254	8.90581e-06	0.00125402
crata	-0.800692	0.0845741	0.271642	-0.357105	0.430957	0.679917	1.25183	0.00500513	0.0653554	0.443586	0.320568	0.572814	2.05253	1.38614e-05	0.000148391	1.60894	0.000548665	0.00336156	-0.460336	0.296853	0.698157	-0.336886	0.495359	0.916581
ppp2r4	-0.378389	0.31664	0.601935	0.00403934	0.977547	0.991652	-0.14513	0.684614	0.906373	0.382429	0.280262	0.531825	0.23326	0.549864	0.757001	-0.149169	0.677945	0.804395	-0.355464	0.32008	0.717048	-0.729052	0.0475125	0.424818
ier5l	1.53071	0.0234868	0.108388	0.700478	0.27793	0.535382	-0.0880808	0.873187	0.971001	-0.830235	0.212603	0.451854	-1.61879	0.0175012	0.069367	-0.788559	0.22298	0.390594	-0.330737	0.605459	0.880434	0.0101858	0.932921	0.993611
usf1l	-0.877951	0.0152883	0.0778422	-0.121334	0.742239	0.887083	0.214774	0.530213	0.83109	0.756617	0.0278311	0.120156	1.09272	0.00300024	0.0162826	0.336108	0.357629	0.538933	0.0850841	0.803688	0.951952	0.131266	0.725057	0.966072
thy1	1.17485	0.000677793	0.00613139	1.38539	5.28815e-05	0.00069732	-1.01405	0.00328397	0.0493705	0.210546	0.525886	0.743874	-2.1889	1.24655e-09	2.93007e-08	-2.39945	1.75245e-11	5.65849e-10	0.188511	0.5923	0.876932	0.772533	0.027314	0.329385
si:ch211-215c18.3	-0.559876	0.615461	1	0.871425	0.54694	1	-0.534252	0.656188	1	1.4313	0.257431	1	0.0256241	0.967395	1	-1.40568	0.317705	1	0.191443	0.8614	1	0.576449	0.650209	1
cfap77	0	1	1	1.20677	0.313213	1	0	1	1	1.28299	0.378153	1	0	1	1	-1.1399	0.434312	1	0	1	1	-1.07724	0.503513	1
barhl1a	-0.29126	0.730048	1	-0.350254	0.876305	0.951033	0.154912	0.518533	1	0	1	1	0.446172	0.80136	1	0.505166	0.656396	0.787895	0.950381	0.901634	1	1.11215	0.819023	1
ddx31	0.36038	0.559567	0.799504	-0.155118	0.786106	0.909186	-0.296122	0.618814	0.87544	-0.515498	0.368456	0.619194	-0.656503	0.296432	0.530785	-0.141004	0.824994	0.901377	1.01523	0.0858284	0.442959	0.190375	0.744368	0.969732
tsc1a	-1.64911	1.22709e-05	0.000182829	-1.74216	3.17243e-06	6.07697e-05	0.417796	0.245045	0.616655	-0.093053	0.800819	0.907364	2.0669	6.64685e-08	1.15129e-06	2.15996	1.20511e-08	2.22706e-07	-0.0765503	0.832318	0.960477	0.1736	0.62122	0.95117
grin1b	0.779159	0.633128	0.844232	-2.19577	0.0453828	0.167011	0.697753	0.632561	1	-2.97493	0.00952428	0.055084	-0.0814057	0.97962	1	2.89353	0.015787	0.054203	0.848797	0.324951	1	0.732798	0.47425	0.90928
si:dkey-61l1.4	-1.54222	0.179083	1	0.0144655	0.993453	0.998583	-1.0295	0.514351	1	1.55668	0.155262	0.37246	0.512715	0.478324	1	-1.04397	0.526758	0.688257	-0.390314	0.612121	1	-1.45802	0.22275	1
man1b1b	0.736413	0.366451	0.65081	1.01335	0.198522	0.440564	0.272719	0.748219	0.92978	0.276939	0.687536	0.845879	-0.463694	0.576749	0.776694	-0.740633	0.353167	0.534178	-0.996959	0.218505	0.626989	-0.24334	0.872171	0.986812
dpp7	0.1437	0.683207	0.874091	0.688614	0.0559128	0.194884	0.0475598	0.90249	0.979364	0.544914	0.120716	0.318734	-0.09614	0.775794	0.903093	-0.641054	0.0786307	0.185093	0.334603	0.341997	0.734674	0.367787	0.324402	0.839133
dfnb31b	-0.438499	0.591198	1	0.349651	0.972074	1	-1.05037	0.37091	1	0.78815	0.535815	1	-0.611876	0.705428	1	-1.40003	0.35074	1	0.497388	0.722401	1	-1.47454	0.309414	1
fam129bb	2.90978	1.09953e-08	3.2595e-07	1.48853	0.00333361	0.0229168	0.44672	0.396851	0.747558	-1.42125	0.00229784	0.0185561	-2.46306	2.11097e-06	2.677e-05	-1.04181	0.044098	0.119535	0.0731652	0.858074	0.968519	0.586199	0.216956	0.751415
npdc1b	-5.06628	2.72724e-11	1.43234e-09	-3.56638	1.48241e-06	3.13654e-05	0.809539	0.251516	0.62403	1.49989	0.0374151	0.147432	5.87581	2.92734e-14	1.53255e-12	4.37592	6.00542e-09	1.17347e-07	-0.784759	0.264523	0.669842	-2.60718	0.000697103	0.0377793
LOC110439158	0	1	1	0.310443	0.245718	0.497447	0	1	1	0.307321	0.377775	0.627751	0	1	1	-0.306864	0.33976	0.520176	0	1	1	1.81194	0.577746	0.940482
zgc:174259	0	1	1	0.293554	0.120775	0.322934	0	1	1	0.292966	0.183355	0.411856	0	1	1	-0.292886	0.182389	0.340256	0.0222842	0.532797	0.84741	1.85259	0.492618	0.916103
serpina7	-0.0444025	0.710435	0.889321	3.90872	0.00156914	0.012402	-0.0975732	0.736698	0.925224	3.95312	0.000934529	0.00932203	-0.0531707	0.955447	0.994083	-4.00629	0.00140915	0.00752787	0.722791	0.278647	0.683366	3.4307	0.0477209	0.424973
zgc:174260	0	1	1	0.291817	0.14852	0.367633	0	1	1	0.290983	0.223174	0.465352	0	1	1	-0.290823	0.219303	0.386775	0.043443	0.479673	0.818611	1.83145	0.499116	0.918706
si:ch211-186e20.7	0	1	1	0.56261	0.119536	0.320628	0	1	1	0.561769	0.175763	0.401618	0	1	1	-0.561011	0.181568	0.339457	0.0318852	0.623812	0.890031	1.29414	0.739048	0.967922
trafd1	-0.297241	0.540029	0.78813	0.350111	0.499659	0.736313	0.0127848	0.978942	1	0.647352	0.177539	0.404449	0.310026	0.53063	0.742754	-0.337326	0.523246	0.685377	-0.472997	0.332306	0.727028	-0.430876	0.40397	0.878746
traf2a	-0.489268	0.22601	0.499333	0.120009	0.772846	0.90224	0.00342378	0.991563	1	0.609277	0.113654	0.306743	0.492692	0.234708	0.457865	-0.116585	0.786769	0.878107	0.249712	0.531467	0.846881	-0.172265	0.678293	0.959379
ogfod2	-1.19728	0.14831	0.390234	0.205097	0.775863	0.903736	0.437153	0.568041	0.851167	1.40238	0.0734286	0.232179	1.63444	0.054302	0.16539	0.232056	0.787373	0.878425	-0.516251	0.499967	0.829075	-0.896127	0.253594	0.787611
zgc:113436	-0.340265	0.623593	0.83892	0.0715075	0.930566	0.974683	-0.485925	0.496013	0.810812	0.411772	0.540943	0.755214	-0.14566	0.853477	0.94477	-0.557433	0.451548	0.625157	0.159392	0.823724	0.957576	-0.164563	0.830249	0.979643
abcb9	-1.06978	0.0523738	0.194759	0.258096	0.665061	0.844977	0.321489	0.533763	0.833304	1.32787	0.0119377	0.0656785	1.39127	0.0124026	0.0525049	0.0633931	0.85212	0.917478	-0.204546	0.688128	0.915662	-0.660902	0.256008	0.789461
vps37b	0.441964	0.792623	0.930282	0.563951	0.642606	0.832377	0.396798	0.718295	0.920348	0.121987	0.820549	0.917469	-0.0451664	0.893294	0.964063	-0.167154	0.95273	0.974953	-0.455502	0.610936	0.882478	-1.00992	0.214414	0.749275
ppp3cca	0.87066	0.0135522	0.0708593	0.15842	0.638504	0.830177	-0.0530661	0.877024	0.972654	-0.71224	0.0354677	0.141919	-0.923726	0.0109003	0.047229	-0.211486	0.545035	0.703187	0.432986	0.213868	0.624406	0.195718	0.596154	0.945099
adam28	1.28332	0.105253	0.315716	1.61032	0.0380643	0.147348	-1.10651	0.185325	0.543654	0.327002	0.63058	0.81328	-2.38983	0.00498467	0.0248726	-2.71684	0.00134782	0.00726287	1.19745	0.15582	0.55718	0.00776379	0.877055	0.988005
zgc:110340	0.0536653	0.860943	0.960314	-0.0827341	0.918363	0.969096	1.11804	0.0184786	0.155313	-0.136399	0.771861	0.891737	1.06437	0.0411358	0.134531	1.20077	0.0194469	0.0638526	-0.0572841	0.899023	0.979652	0.70522	0.168506	0.696351
ddr2l	0.592627	0.249456	0.527711	0.133957	0.837229	0.933221	-0.682189	0.187457	0.546308	-0.45867	0.289977	0.542354	-1.27482	0.0128572	0.0540339	-0.816147	0.111065	0.238954	-0.197272	0.738777	0.932556	0.165031	0.658638	0.958727
si:ch211-193c2.2	0.64489	0.61661	0.833842	0.656724	0.589814	0.799629	0.53331	0.482396	0.802704	0.0118341	0.971576	0.990871	-0.11158	0.822225	0.928066	-0.123414	0.844835	0.913617	-2.4079	0.0148941	0.206698	-1.30907	0.205739	0.743113
si:ch211-12e13.12	-2.45484	0.0315953	0.13509	0.0242412	0.899435	0.961457	-0.783011	0.473312	1	2.47908	0.0327164	0.134087	1.67183	0.144494	0.331715	-0.807252	0.557346	0.71279	-0.147746	0.881294	1	0.188175	0.739887	0.968279
si:ch211-12e13.1	-1.49789	0.130035	0.36159	-0.642529	0.425483	0.674871	-0.76281	0.519077	1	0.855364	0.405753	0.65227	0.735083	0.418328	0.650274	-0.120281	0.931266	0.962585	0.164249	0.889432	1	-0.298658	0.903899	0.990711
rchy1	-0.419303	0.455036	0.72552	-0.0953331	0.88433	0.953816	0.479247	0.354544	0.716818	0.32397	0.527989	0.745841	0.89855	0.110222	0.27357	0.57458	0.307423	0.486107	-0.70883	0.164749	0.569372	-0.19912	0.669657	0.958866
atp5ib	-2.40357	4.03004e-08	1.05828e-06	-2.24102	2.38085e-07	6.34774e-06	0.996789	0.0166716	0.145601	0.162544	0.697327	0.8518	3.40035	1.92649e-14	1.04489e-12	3.23781	1.75776e-13	8.37455e-12	-1.0147	0.0149782	0.207226	-0.195027	0.637059	0.955144
idua	-0.110969	0.782977	0.925584	-0.462503	0.400124	0.654172	0.208429	0.720915	0.921006	-0.351534	0.537892	0.753218	0.319397	0.523345	0.73712	0.670932	0.233202	0.402864	-0.636187	0.320742	0.71738	0.261761	0.610756	0.948655
si:ch211-155m12.1	-0.659508	0.404088	1	1.58272	0.328565	1	0.730735	0.586635	1	2.24222	0.0675895	1	1.39024	0.188656	1	-0.851981	0.684929	1	-0.476946	0.761194	1	-0.211547	0.93611	1
tnksb	0.45467	0.202648	0.467433	0.378426	0.284646	0.542013	0.698933	0.0409093	0.250485	-0.0762442	0.822088	0.918722	0.244263	0.496262	0.715548	0.320507	0.368046	0.549207	-0.747285	0.0288576	0.277534	-0.299365	0.401847	0.877353
agpat9l	-2.90549	0.000349801	0.00346511	-0.21558	0.640759	0.831548	0.246786	0.791065	0.946967	2.68991	0.000806726	0.0082733	3.15227	0.000176459	0.00144141	0.462366	0.471445	0.642152	-0.456118	0.544793	0.853313	-1.01168	0.260956	0.794466
LOC103910457	-0.79051	0.433785	0.706843	1.68604	0.236903	0.487373	0.122686	0.888928	1	2.47655	0.0587419	0.199241	0.913195	0.54007	0.748961	-1.56335	0.226035	0.394292	0.984446	0.654734	1	-0.762761	0.382055	1
iqsec3a	-0.981407	0.349521	1	0.557442	0.765795	1	-0.492313	0.707319	1	1.53885	0.19949	1	0.489094	0.578409	1	-1.04976	0.5164	1	0.542999	0.686811	1	-1.452	0.253112	1
b4galnt3a	-2.06091	0.0582337	0.209843	0.67417	0.696501	0.862775	-0.305192	0.866635	1	2.73508	0.0197515	0.0937533	1.75572	0.0900343	1	-0.979362	0.58866	0.737648	0.0701932	0.988798	1	-0.826908	0.689938	1
tnni1d	-2.33419	0.0375807	0.153342	1.07161	0.300711	0.559818	0.932233	0.366195	0.72554	3.40581	0.001813	0.0154916	3.26643	0.00479342	0.0241149	-0.139379	0.879447	0.933719	2.08383	0.0602475	0.37819	-1.18346	0.252074	0.786689
st8sia1	-1.41026	0.032933	0.139086	-2.41234	0.000227093	0.00243779	-2.33451	0.000417709	0.0115355	-1.00207	0.115326	0.309866	-0.924244	0.184836	0.389779	0.0778294	0.927519	0.960217	1.4623	0.0292348	0.278481	-1.39422	0.0488615	0.429022
celf2	0.190096	0.671138	0.867706	0.44215	0.348872	0.607739	-1.05011	0.029576	0.206685	0.252054	0.597456	0.792256	-1.2402	0.0136082	0.0566069	-1.49226	0.00278279	0.013314	0.647748	0.179891	0.586073	0.868023	0.0856864	0.542445
usp6nl	0.977457	0.0157953	0.0800568	-0.490498	0.211447	0.45788	0.0128887	0.97667	1	-1.46795	0.000111512	0.00165278	-0.964568	0.0194858	0.0758965	0.503387	0.210081	0.375336	-0.271127	0.499642	0.829075	0.444191	0.261111	0.794676
cpm	-0.978037	0.191912	0.454072	-0.487921	0.487271	0.726575	0.134036	0.843897	0.963701	0.490116	0.511103	0.733959	1.11207	0.142664	0.329096	0.621957	0.383509	0.56321	-1.12094	0.136808	0.536258	-0.441127	0.601849	0.94555
trhde.1	-0.452503	0.469595	1	1.50222	0.371987	1	-0.0717694	0.882619	1	1.95473	0.0984676	1	0	1	1	-1.57399	0.318077	1	0.244087	0.748769	1	-0.265866	0.896002	1
mdm2	0.71719	0.0600685	0.214484	1.86389	8.63584e-07	1.96776e-05	-0.13392	0.718448	0.920348	1.1467	0.00162583	0.0142619	-0.85111	0.0289359	0.103234	-1.99781	2.35654e-07	3.35702e-06	0.0494961	0.896632	0.979207	-0.995054	0.00875688	0.174318
slc35e3	0.859789	0.208719	0.476549	0.374899	0.592361	0.801117	-0.107416	0.885403	0.974329	-0.484891	0.416692	0.661497	-0.967205	0.174358	0.375119	-0.482315	0.505222	0.671537	0.400541	0.537541	0.849897	-0.450503	0.538662	0.927929
magi2a	1.26559	0.0633583	0.223322	1.39885	0.0376519	0.146556	-0.833547	0.239409	0.609501	0.133258	0.827539	0.921396	-2.09913	0.0033645	0.0179007	-2.23239	0.00166276	0.00865864	0.631815	0.361811	0.747109	-0.334206	0.64904	0.956847
naf1	0.852649	0.152393	0.396566	0.67237	0.252944	0.506211	0.254993	0.671507	0.900379	-0.180278	0.746333	0.878504	-0.597655	0.329499	0.56474	-0.417377	0.489863	0.658733	0.174165	0.768691	0.942276	-0.130125	0.826401	0.979487
sbf1	-0.397582	0.231698	0.506586	-0.305914	0.348301	0.607078	0.148664	0.675306	0.902755	0.0916681	0.777371	0.895105	0.546246	0.114496	0.281213	0.454578	0.183748	0.341917	-0.240406	0.499348	0.829075	-0.200953	0.610084	0.948247
adm2a	-1.04312	0.212353	0.481876	2.31966	0.0135975	0.0688944	0.943982	0.327274	0.695652	3.36278	8.14059e-05	0.00127401	1.9871	0.0281955	0.101037	-1.37568	0.143316	0.287489	-0.309193	0.983	1	-0.270156	0.996337	1
fbxo18	0.043281	0.953376	0.994799	0.0468888	0.941817	0.978799	-0.275165	0.528515	0.830586	0.00360779	0.988268	0.997246	-0.318446	0.495534	0.715105	-0.322054	0.482438	0.651593	0.525503	0.222601	0.629325	-0.255268	0.581258	0.941393
glt8d2	-0.264175	0.868511	0.962735	0.660557	0.426377	0.675508	0.310913	0.724148	0.921332	0.924733	0.344569	0.597137	0.575088	0.635836	0.815532	-0.349644	0.670656	0.798668	0.135471	0.876387	0.973503	0.642167	0.631108	0.95344
hsp90b1	1.19345	0.0165359	0.082659	0.511762	0.303716	0.563174	-0.0708788	0.884703	0.974307	-0.681691	0.148615	0.362594	-1.26433	0.0125383	0.0529552	-0.582641	0.249466	0.423035	0.65675	0.165128	0.569506	1.06807	0.0292955	0.339389
ttc41	-1.02177	0.241642	1	-1.24604	0.177097	1	-1.15299	0.282707	1	-0.22427	0.871024	1	-0.131222	0.928764	1	0.0930483	0.809764	1	0.110123	0.970405	1	0.418322	0.72036	1
parp12b	-0.796358	0.052997	0.196272	0.305009	0.417502	0.66797	-0.315998	0.40502	0.753368	1.10137	0.00457344	0.0318368	0.480359	0.26713	0.498013	-0.621008	0.115129	0.245492	0.323993	0.401963	0.774967	-0.184297	0.61596	0.950159
si:dkeyp-27e10.3	-0.234318	0.764139	0.916707	1.87044	0.150349	0.370506	0.0279533	0.951328	1	2.10476	0.0583557	0.198763	0.262271	0.72394	0.874065	-1.84249	0.185444	0.344009	0.513566	0.68193	1	-0.857071	0.654588	0.957876
svopl	0	1	1	2.57145	0.0513508	0.183329	0	1	1	2.57635	0.0980162	0.280228	0	1	1	-2.50116	0.098001	0.218315	0	1	1	-1.28743	0.309048	1
mical3b	0.650805	0.244834	0.521954	0.738622	0.179197	0.413717	-0.868521	0.120445	0.441742	0.0878171	0.860813	0.938005	-1.51933	0.00842612	0.0385655	-1.60714	0.00479593	0.0205415	1.03216	0.0641155	0.389023	0.986306	0.0609788	0.470675
tspan9b	0.313073	0.465749	0.733816	-1.83182	3.44876e-06	6.53282e-05	0.793183	0.0402517	0.248236	-2.14489	1.69265e-08	8.02693e-07	0.48011	0.212944	0.427723	2.625	5.45699e-11	1.6188e-09	-0.118345	0.771077	0.942733	0.801152	0.0407474	0.395495
si:dkey-153k10.9	0.203777	0.709604	0.889005	2.83003	0.00176442	0.0137174	0.75032	0.466095	0.792217	2.62625	0.0053425	0.0357714	0.546542	0.7548	0.891318	-2.07971	0.0194844	0.0639643	-1.30914	0.166401	0.570465	-2.43109	0.0103041	0.192493
dmtf1	-0.398713	0.444271	0.716866	0.0834854	0.890542	0.957384	0.083371	0.866123	0.969667	0.482199	0.340622	0.592861	0.482084	0.362788	0.599684	-0.000114396	0.976672	0.988404	0.110658	0.832719	0.960566	-0.349314	0.529334	0.926262
si:dkey-153k10.6	0.0538961	0.894318	0.973365	0.396882	0.698231	0.863609	0.38148	0.999486	1	0.342986	0.811149	0.912241	0.327584	0.901066	0.968112	-0.0154024	0.719177	0.832965	-0.744103	0.632461	1	1.00439	0.629127	1
tmem243b	-1.0529	0.0415062	0.165183	-0.416338	0.411661	0.662985	0.0156784	0.975687	1	0.63656	0.195076	0.428004	1.06858	0.0431957	0.139382	0.432017	0.405348	0.58409	-0.581709	0.239437	0.647357	-0.624962	0.21831	0.753403
meig1	0.462703	0.530408	0.781178	2.36426	0.00297799	0.0210104	-0.164213	0.765277	0.936688	1.90156	0.04092	0.157359	-0.626916	0.421141	0.652439	-2.52848	0.00515273	0.0218363	1.41704	0.108021	0.485778	0.4678	0.774848	0.974881
dclre1c	-0.395509	0.38749	0.668711	1.53282	0.000374048	0.00371666	-0.0493191	0.902257	0.979364	1.92833	5.62186e-06	0.000134549	0.34619	0.473475	0.698353	-1.58214	0.000399082	0.00254663	-0.0190604	0.966091	0.997151	-0.793023	0.0650084	0.48165
hspa14	-0.0512334	0.906153	0.978325	-0.0037203	0.998431	1	0.261618	0.489677	0.806049	0.0475131	0.899992	0.957245	0.312852	0.443384	0.672146	0.265339	0.511756	0.676761	-0.2542	0.502499	0.830684	-0.096702	0.797167	0.975547
cdnf	-4.22709	1.23152e-06	2.30521e-05	-3.49711	2.79073e-05	0.000396937	0.700846	0.367704	0.72649	0.729982	0.359814	0.61107	4.92794	2.50608e-08	4.68217e-07	4.19796	6.79756e-07	8.72709e-06	-1.38408	0.0669503	0.396712	-0.487999	0.622708	0.951932
shank3b	0.128509	0.845233	0.953011	-0.300407	0.487208	0.72657	0.628429	0.167487	0.517544	-0.428916	0.352715	0.604728	0.49992	0.265639	0.496109	0.928836	0.0452261	0.121789	-1.25785	0.00602877	0.14064	0.306306	0.49932	0.918706
slc27a1a	-2.00938	2.72831e-07	5.9665e-06	-1.76553	4.74928e-06	8.57339e-05	0.0477321	0.900604	0.9787	0.243855	0.513997	0.735814	2.05712	2.26033e-07	3.52929e-06	1.81326	3.7441e-06	4.02767e-05	-0.131461	0.724717	0.928029	-0.0166459	0.98635	0.999737
ptger1c	1.00286	0.492493	1	1.77212	0.228631	1	0.378042	0.757629	1	0.76926	0.588601	1	-0.624822	0.726078	1	-1.39408	0.400684	1	-0.41742	0.745327	1	-1.34763	0.403752	1
LOC100538283	0.986768	0.143292	0.382506	0.453082	0.531627	0.758905	-1.23047	0.0528416	0.286088	-0.533686	0.36267	0.613718	-2.21723	0.000832502	0.00553494	-1.68355	0.0104683	0.0390083	0.956441	0.12848	0.523041	0.340762	0.526737	0.926262
zgc:163083	-1.06162	0.249708	0.527909	6.93988	7.19882e-11	4.59802e-09	-1.22275	0.116432	0.43452	8.0015	5.45593e-09	2.98165e-07	0	1	1	-8.16263	1.68707e-09	3.71974e-08	0	1	1	-2.78979	0.00103299	0.0480158
ftr41	-0.238669	0.840736	0.951205	2.3438	0.029802	0.123906	-1.39088	0.20288	0.568106	2.58247	0.01367	0.0722155	-1.15221	0.278766	0.510163	-3.73468	0.00203627	0.0102108	1.10989	0.310022	0.708724	-1.90416	0.0804348	0.528595
ftr42	-0.139034	0.979066	1	3.39176	0.02942	0.122743	-0.0173565	0.948448	1	3.5308	0.0272005	0.118287	0	1	1	-3.40912	0.029342	0.0878841	0	1	1	-2.08339	0.106182	1
hs3st3b1a	-2.26398	0.0821642	0.266123	-1.55846	0.230421	0.479589	-0.99258	0.651442	1	0.705516	0.532906	0.749458	1.2714	0.20552	0.41839	0.565883	0.46954	0.640264	-1.12478	0.287516	1	-1.98174	0.0934783	0.560888
si:ch211-114m9.1	-1.00041	0.408747	1	-0.628392	0.558584	1	-1.79531	0.17869	1	0.372014	0.785739	1	-0.7949	0.613994	1	-1.16691	0.44893	1	0.181946	0.901756	1	-1.21373	0.405866	1
rarab	1.4632	0.000807279	0.00712556	0.555871	0.202669	0.445539	0.632592	0.152352	0.494655	-0.907333	0.0241919	0.108816	-0.830612	0.0637874	0.185746	0.0767205	0.846574	0.91459	-0.0946925	0.834258	0.960998	0.132002	0.746624	0.969732
LOC101886073	0.836094	0.333586	0.619495	1.17896	0.171489	0.402415	-1.6708	0.0849442	0.368987	0.342866	0.692409	0.849096	-2.50689	0.014416	0.0593368	-2.84976	0.00556619	0.0232226	2.5086	0.0145469	0.204997	0.760255	0.412161	0.883268
LOC560447	-0.107378	0.817272	0.940098	0.665284	0.381798	0.637912	-1.46789	0.0415512	0.253004	0.772662	0.243676	0.490206	-1.36051	0.0722921	0.20358	-2.13317	0.00434718	0.0189855	1.65232	0.0219796	0.243081	0.814824	0.203109	0.738495
casp6l2	-0.499193	0.8315	1	1.37258	0.27762	1	-0.441385	0.833338	1	1.87177	0.182268	1	0	1	1	-1.81397	0.210542	1	0.484139	0.528509	1	-1.855	0.157163	1
casp6	0.737185	0.56291	0.801627	0.824378	0.504994	0.740003	-1.06425	0.371747	1	0.0871926	0.928517	0.970442	-1.80143	0.144207	0.331328	-1.88862	0.120277	0.25328	0.918027	0.421492	1	-0.0446717	0.851942	0.983042
casp6l1	0	1	1	1.17028	0.310018	1	0	1	1	1.25846	0.363304	1	0	1	1	-1.10365	0.432279	1	0	1	1	-0.931944	0.592198	1
nbr1b	0.658252	0.0604257	0.215491	1.00052	0.00400779	0.026442	0.561357	0.0978845	0.397591	0.342266	0.307765	0.560392	-0.0968946	0.778101	0.904398	-0.43916	0.211243	0.376874	0.101625	0.766205	0.941127	-0.212472	0.536882	0.926994
aoc2	-3.78342	8.74304e-18	1.33548e-15	-1.68991	9.56681e-05	0.00117332	-0.938474	0.0264807	0.194702	2.09351	6.87685e-07	2.22047e-05	2.84494	1.76908e-10	4.66198e-09	0.751431	0.0823714	0.191928	-0.0401038	0.937105	0.987864	-0.280672	0.541708	0.927929
g6pcb	-5.70141	4.34554e-14	3.89661e-12	-4.14696	2.01564e-08	7.36989e-07	1.46949	0.0378202	0.239575	1.55445	0.0279347	0.120532	7.17089	9.8667e-21	1.99147e-18	5.61644	7.03804e-14	3.56949e-12	-0.844613	0.245092	0.652478	-2.09796	0.00642953	0.148344
kat7a	-0.159713	0.775405	0.921916	0.764664	0.266336	0.521721	0.693663	0.29428	0.668355	0.924378	0.133621	0.339811	0.853376	0.180956	0.385056	-0.0710019	0.992706	0.996412	-0.254897	0.683381	0.914743	-0.336125	0.662339	0.95875
zgc:113090	0.103388	0.929111	0.986235	1.28562	0.141412	0.356082	0.657937	0.433921	0.773459	1.18223	0.144947	0.357125	0.554549	0.491567	0.71232	-0.627682	0.515998	0.67981	-0.000661466	0.994372	1	-0.333555	0.717572	0.964452
zgc:162613	0.576252	0.1458	0.386637	0.316748	0.413442	0.664962	-0.374304	0.346589	0.711965	-0.259504	0.494509	0.720662	-0.950556	0.0223031	0.0843203	-0.691052	0.0907376	0.205809	1.17555	0.00313043	0.0992176	0.809105	0.0426934	0.404572
si:dkey-16l2.20	1.74353	0.00305045	0.0215307	0.885117	0.124237	0.328645	0.794778	0.165411	0.515112	-0.858415	0.131419	0.336056	-0.948754	0.108461	0.270811	-0.0903397	0.84725	0.915013	0.844535	0.144935	0.544154	1.03709	0.0909732	0.555455
prr14	1.0119	0.00281	0.0201246	1.0038	0.00277166	0.0198077	0.100854	0.761177	0.934309	-0.0080968	0.979355	0.993994	-0.911046	0.00838009	0.0383908	-0.90295	0.00829729	0.0322289	-0.186695	0.572963	0.868874	-0.845363	0.0123562	0.211678
cd2bp2	-0.0634944	0.91379	0.981168	0.132096	0.730333	0.880943	-0.102945	0.79664	0.948244	0.195591	0.637543	0.818052	-0.0394508	0.892007	0.963459	-0.235042	0.55925	0.714184	-0.585283	0.157015	0.559047	-0.931806	0.0284597	0.335262
zgc:153733	0.579154	0.618011	0.835116	1.10589	0.282356	0.539755	-1.68465	0.0759114	0.34641	0.526737	0.538368	0.753434	-2.26381	0.0241272	0.0894678	-2.79054	0.00569196	0.0236411	0.545244	0.555143	0.859546	-0.412462	0.750352	0.969745
mylpfa	-3.97644	0.000464744	0.00445807	5.74486	8.0973e-15	1.20717e-12	-1.13149	0.168293	0.518217	9.7213	2.94539e-14	5.18972e-12	2.84495	0.00733254	0.0342979	-6.87636	1.53253e-16	1.28903e-14	-3.17711	0.00102854	0.0548303	-2.98657	9.28019e-05	0.0085853
tbc1d10b	0.0316208	0.85944	0.959559	0.0115561	0.858846	0.943283	-0.00713913	0.908105	0.98164	-0.0200647	0.998845	1	-0.03876	0.96208	0.997232	-0.0186953	0.962724	0.979741	-0.523407	0.631318	0.892225	-0.55077	0.516092	0.923998
hsd3b7	1.25937	0.01245	0.0663978	2.3801	2.38073e-06	4.73806e-05	-1.18005	0.0206496	0.167503	1.12074	0.0214365	0.0994193	-2.43942	3.58365e-06	4.33403e-05	-3.56016	1.09744e-11	3.71984e-10	-0.0303242	0.962309	0.995213	-0.322329	0.513712	0.922705
setd1a	0.392841	0.246737	0.524064	0.351424	0.29644	0.555104	0.441148	0.172112	0.524505	-0.0414171	0.895481	0.955108	0.0483072	0.852941	0.944573	0.0897242	0.756807	0.857492	-0.511011	0.116679	0.504152	-0.485182	0.150354	0.671282
fus	0.400695	0.302545	0.586918	0.746617	0.0502579	0.180278	0.467918	0.204072	0.569273	0.345922	0.336219	0.588606	0.0672233	0.839491	0.937288	-0.278699	0.484676	0.653924	-0.473647	0.202979	0.610898	-0.758914	0.049692	0.430523
si:dkey-16l2.17	0.0298434	0.862353	0.960889	2.19607	0.0732242	0.232288	4.07134	0.00175735	0.0325549	2.16623	0.0579352	0.198065	4.0415	0.00283511	0.0155363	1.87527	0.160883	0.312101	-0.431856	0.902451	0.980462	-1.30729	0.358792	0.860364
kat8	0.722494	0.100062	0.305029	0.699421	0.108314	0.300547	0.944201	0.0280598	0.201078	-0.0230732	0.95489	0.983125	0.221707	0.652878	0.826867	0.24478	0.611331	0.755026	-1.02355	0.0170625	0.219096	-0.900786	0.0411264	0.396934
rnf25	0.684867	0.119457	0.342393	0.416206	0.340381	0.599781	2.0979	5.76312e-07	5.94454e-05	-0.268661	0.520281	0.74017	1.41304	0.00143973	0.00879563	1.6817	0.000128875	0.000952304	-1.1819	0.0046858	0.124897	-0.402603	0.361323	0.862593
si:dkey-16l2.16	0.335128	0.404077	0.68204	-0.170258	0.680557	0.852973	1.20071	0.00202582	0.0357069	-0.505386	0.192985	0.42532	0.865583	0.0371159	0.124846	1.37097	0.000832546	0.00479336	-0.673535	0.0828167	0.436809	0.343716	0.404085	0.878746
thoc6	-0.173379	0.836248	0.948983	-0.367691	0.60523	0.809668	-0.00538626	0.976179	1	-0.194312	0.752514	0.881891	0.167993	0.861935	0.948982	0.362305	0.633644	0.771309	-0.486226	0.442085	0.794641	0.278899	0.714982	0.963448
srrm2	0.330035	0.200653	0.465029	0.48811	0.0558663	0.194789	0.264427	0.287618	0.662154	0.158075	0.518153	0.739132	-0.0656084	0.80361	0.918653	-0.223683	0.389238	0.568854	-0.442719	0.0754284	0.420489	-0.902957	0.000459603	0.0290475
dnal4a	-0.518926	0.53301	0.782963	0.0812433	0.981958	0.993034	-1.09145	0.244613	0.61611	0.600169	0.49164	0.718786	-0.572525	0.573341	0.774623	-1.17269	0.235341	0.405332	1.63523	0.0771195	0.424888	0.798031	0.320108	0.836184
cbx6b	0.263477	0.8883	0.971197	0.193145	0.902901	0.962889	0.172769	0.855467	0.966961	-0.0703321	0.982417	0.995026	-0.0907088	0.952795	0.993012	-0.0203767	0.937261	0.965948	-0.349929	0.802314	0.951553	1.09102	0.0567325	0.454762
baiap2l2a	-1.00026	0.32633	0.611257	3.84888	0.00022541	0.00242319	0.235087	0.843014	0.963571	4.84914	4.36234e-06	0.000108601	1.23534	0.262954	0.493401	-3.6138	0.00127058	0.0069025	1.29179	0.196802	0.603882	-3.15204	0.00326479	0.102325
pvalb6	-2.42279	0.0337751	0.141775	2.56517	0.0198963	0.0921087	0.223715	0.96487	0.998647	4.98796	9.94082e-05	0.00149344	2.6465	0.0422348	0.137163	-2.34145	0.0247699	0.0768359	-0.289803	0.932735	0.986796	-3.2145	0.00382833	0.112442
csf2rb	1.15501	0.0752749	0.250499	0.886023	0.170889	0.401565	-1.09415	0.103514	0.407932	-0.268983	0.641637	0.820334	-2.24915	0.000808427	0.00538951	-1.98017	0.00293021	0.0138796	0.924048	0.163031	0.567308	0.782617	0.150264	0.67115
pdgfbb	0.605537	0.679065	0.872878	0.830465	0.513202	0.74567	-1.23657	0.126675	0.45101	0.224928	0.804533	0.909154	-1.84211	0.061565	0.181052	-2.06703	0.0344695	0.0991738	0.573882	0.510933	0.836839	-0.352995	0.805676	0.975547
zgc:123244	0.880335	0.366533	0.650898	3.28535	0.0112912	0.0598345	1.40806	0.364326	1	2.40501	0.0868921	0.259444	0.527726	0.986536	1	-1.87729	0.108141	0.234264	-1.82454	0.218591	1	-3.60117	0.0112421	0.203292
adsl	-2.99335	8.63832e-09	2.61898e-07	-2.78801	6.1175e-08	1.95368e-06	1.39351	0.00495661	0.0648676	0.205335	0.678038	0.83965	4.38686	1.0082e-16	8.79191e-15	4.18152	1.20385e-15	8.4555e-14	-0.88578	0.0724426	0.412122	-0.223939	0.68199	0.959916
si:dkey-110g7.8	0.514824	0.390187	0.670588	-0.352098	0.553808	0.774338	-1.21794	0.0387886	0.243049	-0.866922	0.127715	0.330836	-1.73277	0.00499729	0.0249228	-0.865847	0.155759	0.30488	0.561098	0.343037	0.734943	-0.136538	0.819549	0.978935
atf4b	0.701694	0.305902	0.590555	0.0183623	0.98178	0.992954	-0.268945	0.679389	0.904223	-0.683332	0.293996	0.546425	-0.970639	0.162142	0.358931	-0.287308	0.678146	0.804401	-1.08885	0.0931417	0.459371	-0.658643	0.334406	0.845285
prr15la	0.546339	0.628219	0.84182	4.463	0.000396505	0.00390939	0.276353	0.890522	1	3.91666	0.00168629	0.0146601	-0.269986	0.764073	0.896233	-4.18665	0.00281446	0.0134404	0.740107	0.515009	1	-2.4075	0.0708266	0.502194
LOC100002283	1.08084	0.0420092	0.166919	1.28362	0.0142573	0.0712654	-0.190203	0.729124	0.922847	0.202783	0.668481	0.8351	-1.27104	0.0213679	0.0816039	-1.47382	0.00689281	0.0276891	1.3699	0.0109611	0.180367	-0.206218	0.736422	0.967658
LOC560099	0.00822849	0.980845	1	0.454047	0.221363	0.469328	0.320117	0.380528	0.734872	0.445819	0.213216	0.452519	0.311888	0.419044	0.650702	-0.13393	0.722015	0.834378	-0.322327	0.376977	0.758257	-0.124493	0.737314	0.967658
LOC101884528	1.13586	0.149052	0.391231	0.191314	0.787306	0.909396	0.179084	0.845861	0.964012	-0.944543	0.214095	0.453461	-0.956772	0.233471	0.455996	-0.0122294	0.946	0.971133	0.736851	0.352228	0.741561	0.415146	0.617457	0.950246
LOC101882703	0.58979	0.650888	0.855309	-0.163653	0.818805	0.924464	0.095572	0.954645	1	-0.753444	0.466072	0.700522	-0.494218	0.703735	0.861357	0.259225	0.780566	0.873619	-0.0573016	0.945692	1	0.881941	0.333417	0.844122
LOC797319	-0.502422	0.443882	0.716542	-0.668983	0.365008	0.622686	0.691487	0.470394	0.795875	-0.166562	0.891639	0.953872	1.19391	0.144714	0.33199	1.36047	0.107581	0.233375	-1.27268	0.158422	0.559936	-0.163998	0.907813	0.990757
LOC101884473	0.5551	0.753675	0.911612	0.517413	0.729355	0.880303	0.230315	0.800477	1	-0.0376866	0.975055	0.992284	-0.324784	0.969808	1	-0.287098	0.947565	0.972137	0.350386	0.77372	1	-0.558243	0.718987	0.965213
LOC101882402	0.468802	0.806806	0.936014	-0.525114	0.503125	0.738732	0.381776	0.764806	1	-0.993916	0.301417	0.554245	-0.087026	0.933284	0.982848	0.90689	0.326201	0.506127	-0.709336	0.572887	1	-0.115946	0.975051	0.998312
LOC108182795	-0.6269	0.363018	0.647704	-0.891624	0.245576	0.497348	-0.547456	0.462841	0.790072	-0.264724	0.799752	0.90667	0.0794436	0.882179	0.959092	0.344168	0.70401	0.822123	-0.58777	0.615998	0.884918	0.333084	0.601203	0.94543
LOC101882267	-0.747926	0.286929	0.570323	-0.233066	0.674458	0.849577	0.154862	0.863297	0.968545	0.51486	0.472411	0.703997	0.902788	0.226812	0.446698	0.387928	0.557673	0.71315	-0.0826321	0.941933	0.989382	-0.376138	0.695803	0.96038
cntnap2b	-1.37317	0.240301	0.516381	-1.01606	0.406214	0.658362	1.14821	0.281662	0.656818	0.357109	0.69874	0.852838	2.52138	0.0297213	0.10531	2.16427	0.0619591	0.154649	-0.709401	0.438067	0.793051	0.400243	0.542032	0.927929
cul1a	0.198339	0.501998	0.761099	0.206055	0.481192	0.721523	0.398361	0.161863	0.510717	0.00771561	0.978296	0.993659	0.200022	0.507507	0.725063	0.192306	0.519305	0.682401	-0.200601	0.480291	0.8188	-0.333534	0.25858	0.791237
mcm6l	-0.23375	0.816546	0.939975	1.47956	0.178924	0.413271	-0.155377	0.859902	1	1.71331	0.109424	0.300124	0.0783731	0.964612	0.998208	-1.63494	0.159412	0.309952	1.16127	0.29935	1	-0.0850109	0.971608	0.998312
ahrrb	-1.42265	0.264598	1	-1.22551	0.345738	1	-1.40086	0.270662	1	0.197135	0.833627	1	0.0217904	0.96616	1	-0.175345	0.878072	1	0.931254	0.468571	1	0.26341	0.797466	1
exoc3	0.105008	0.782398	0.925199	-0.131832	0.730925	0.881032	0.422585	0.253029	0.62529	-0.23684	0.517663	0.739098	0.317577	0.419127	0.650702	0.554417	0.152682	0.300729	-0.0884376	0.809979	0.953563	0.0574784	0.884672	0.988838
zcchc2	1.36818	0.00276016	0.0198244	0.0308119	0.941117	0.978756	0.43819	0.32374	0.692446	-1.33737	0.00213541	0.0175707	-0.92999	0.0452206	0.144229	0.407379	0.382271	0.561901	0.158147	0.72122	0.926587	0.384316	0.403911	0.878746
si:ch211-106n13.3	2.65655	0.00279214	0.020022	0.674099	0.434757	0.683573	0.0152623	0.996363	1	-1.98245	0.0153083	0.0781932	-2.64129	0.00500482	0.024948	-0.658836	0.464814	0.636502	0.327717	0.716148	0.924486	0.119617	0.883491	0.988838
ccr12a	0.480561	0.611544	0.831092	0.61337	0.488756	0.727529	-1.3527	0.0880514	0.376112	0.132809	0.84309	0.929145	-1.83326	0.0233466	0.0873378	-1.96607	0.0145683	0.0508802	1.85748	0.0227826	0.247289	1.13747	0.0896259	0.552375
hecw1b	-0.472859	0.539773	0.78813	-1.36585	0.152133	0.372747	-2.05891	0.0591098	1	-0.89299	0.392655	0.640654	-1.58606	0.17955	0.383021	-0.693065	0.524868	0.68677	0.822827	0.429309	1	0.774721	0.443383	0.898822
klhl24a	-0.555515	0.321088	0.606302	-1.18603	0.0373568	0.145675	-0.0943743	0.927311	0.988075	-0.630517	0.258253	0.507249	0.46114	0.374654	0.610655	1.09166	0.0501199	0.13162	0.218161	0.719159	0.925658	0.15989	0.696158	0.96038
LOC101885431	-0.137937	0.80788	1	-0.314125	0.721562	1	0.96763	0.349256	1	-0.176188	0.910705	1	1.10557	0.253884	1	1.28175	0.202933	1	-0.820631	0.415901	1	-0.0180414	0.886097	1
si:dkeyp-94h10.5	-1.21531	0.0675193	0.232785	-0.124898	0.873838	0.950057	0.215845	0.72533	0.921907	1.09041	0.0801509	0.246246	1.43115	0.0342893	0.117354	0.340743	0.624508	0.764487	-0.390541	0.534088	0.847926	-1.00112	0.114036	0.607437
pask	-0.712928	0.500333	0.759437	0.0893238	0.959732	0.985757	-0.397033	0.79343	0.947356	0.802252	0.443014	0.682811	0.315895	0.690658	0.852439	-0.486357	0.758272	0.858471	0.450207	0.719097	0.925658	1.48855	0.138385	0.650803
kcnab1b	-0.430707	0.592454	0.819565	2.07459	0.00422429	0.0276201	-1.98587	0.0112675	0.11293	2.5053	0.000465227	0.00538159	-1.55516	0.0533417	0.163371	-4.06046	5.65299e-07	7.4188e-06	1.19847	0.132559	0.529638	-0.869889	0.217039	0.751454
tmem55ba	-0.431546	0.48201	0.747083	0.145213	0.830087	0.930505	-0.262406	0.665919	0.897283	0.576759	0.334387	0.586908	0.169139	0.784847	0.908609	-0.407619	0.530102	0.690801	0.485879	0.424306	0.786876	-0.437222	0.495345	0.916581
zgc:152670	-1.83827	0.0950123	0.294622	2.0458	0.0706492	0.226948	0.148788	0.885837	0.974622	3.88408	0.000445381	0.00521072	1.98706	0.0794113	0.218105	-1.89701	0.107876	0.233916	-2.02642	0.0797092	0.429199	-2.76206	0.0162123	0.245233
lig1	-0.796864	0.190811	0.452546	0.0284579	0.939225	0.978441	-1.03529	0.0674965	0.326289	0.825322	0.147064	0.360401	-0.23843	0.66061	0.832085	-1.06375	0.0693419	0.168423	0.748205	0.194291	0.601556	-0.396637	0.480273	0.911595
mpz	-1.17762	0.13247	0.365797	2.09134	0.0105248	0.0566393	-2.08835	0.00812259	0.0911152	3.26896	2.06986e-05	0.000404068	-0.910725	0.274744	0.506304	-4.17969	5.12837e-07	6.78877e-06	-0.737916	0.36931	0.753365	-1.51363	0.064998	0.48165
atp1a2a	-4.86595	6.35164e-08	1.58474e-06	-3.20883	0.000269145	0.00282395	-1.85542	0.0284574	0.202477	1.65713	0.0495495	0.178457	3.01053	0.000998441	0.00646933	1.3534	0.134389	0.274295	-0.513959	0.642687	0.897256	-1.9802	0.0308262	0.348067
sdhc	-1.57709	6.91222e-05	0.000848029	-1.43796	0.000246321	0.00261808	1.15781	0.00207871	0.0361736	0.139136	0.713653	0.860708	2.7349	1.00622e-11	3.22979e-10	2.59577	6.44083e-11	1.86995e-09	-0.912545	0.0151088	0.208368	-0.0725579	0.822597	0.979272
cadm3	-0.848896	0.302693	0.587077	-1.89879	0.0313602	0.128554	-2.4683	0.00738165	0.0852395	-1.04989	0.246522	0.493771	-1.61941	0.106425	0.26736	-0.569514	0.562961	0.717338	2.00917	0.0239315	0.250555	1.15278	0.201385	0.736804
dok7	-2.06762	0.000823903	0.00724672	-1.88549	0.00190646	0.0145566	1.49611	0.00935531	0.10005	0.182125	0.739845	0.875024	3.56373	5.41105e-09	1.1129e-07	3.38161	1.44918e-08	2.61721e-07	-0.374886	0.497253	0.828128	-0.820788	0.209567	0.745029
lrpap1	0.578908	0.223785	0.496612	-0.242831	0.606117	0.810196	-1.03458	0.0260567	0.192875	-0.821739	0.0694186	0.223617	-1.61349	0.000965159	0.00628205	-0.79175	0.101895	0.224695	1.21506	0.00896119	0.164528	1.04438	0.027714	0.331254
mmaa	-1.58614	0.00655029	0.040243	-1.01864	0.0729691	0.231874	0.54368	0.324951	0.693336	0.5675	0.31139	0.564002	2.12982	0.000335171	0.00250475	1.56232	0.00692466	0.0277897	-0.273748	0.612923	0.882997	-0.37348	0.533594	0.926489
tceanc	-1.23235	0.157888	0.405614	0.0781483	0.993842	0.998609	-0.507797	0.581265	0.857097	1.3105	0.135975	0.34388	0.724555	0.40014	0.63462	-0.585945	0.593705	0.741697	0.192835	0.812698	0.95444	-0.996099	0.300944	0.825486
smad1	1.23494	0.0386219	0.156664	0.046707	0.939235	0.978441	0.308692	0.589504	0.860776	-1.18823	0.0365448	0.145093	-0.926245	0.127143	0.303705	0.261985	0.66046	0.790718	1.02294	0.0725167	0.412163	0.808292	0.172785	0.702709
hhip	-0.568718	0.462622	0.731495	1.50425	0.047669	0.173272	-0.152992	0.836611	0.9616	2.07297	0.00552721	0.0367265	0.415727	0.608021	0.797605	-1.65724	0.0357348	0.101867	1.5706	0.0384153	0.312485	-0.406584	0.600296	0.94543
si:dkey-27h10.2	0.612177	0.481107	0.74636	1.23913	0.136135	0.347895	-0.906967	0.270213	0.643842	0.626952	0.407169	0.653176	-1.51914	0.0763617	0.2122	-2.1461	0.0118433	0.0431182	1.53454	0.0557584	0.366509	0.251901	0.671909	0.958866
frem3	0.6459	0.630879	1	1.14001	0.3587	0.61666	1.28797	0.259798	1	0.494109	0.665974	0.833905	0.642071	0.516857	1	0.147961	0.784605	0.876307	1.52276	0.321504	1	0.0923137	0.916869	1
gab1	-0.0054009	0.984898	1	-0.918224	0.0360454	0.141871	0.719613	0.0893639	0.37838	-0.912823	0.0308313	0.129237	0.725014	0.105223	0.265361	1.63784	0.000230829	0.00157942	-0.554844	0.189699	0.596255	0.176678	0.686532	0.959916
lmo7b	-0.0329949	0.932054	0.987369	1.08582	0.271161	0.527131	-1.99775	0.0450613	0.26377	1.11882	0.203347	0.439416	-1.96475	0.0500759	0.155854	-3.08357	0.00400703	0.0178159	2.73108	0.00820203	0.159573	1.54971	0.0867424	0.543751
kctd12.2	-0.735438	0.0986602	0.302049	-1.96741	8.6372e-06	0.000142713	-0.646236	0.129327	0.455901	-1.23197	0.00388668	0.028031	0.089202	0.846159	0.941367	1.32117	0.00336147	0.0155091	0.163437	0.701532	0.920035	1.26405	0.00467501	0.124863
slc5a7a	-2.56606	0.0304256	0.131324	1.65659	0.319763	0.579658	-1.88409	0.110987	1	4.22265	0.00155406	0.0137982	0	1	1	-3.54068	0.0163782	0.0558295	0	1	1	-2.04298	0.215506	0.750488
arl6	0.914951	0.172681	0.426271	1.01441	0.126155	0.331467	-0.442718	0.518597	0.824447	0.0994581	0.880397	0.948061	-1.35767	0.0555165	0.168216	-1.45713	0.0375707	0.105832	1.02067	0.143779	0.542304	0.565245	0.407993	0.880453
epha6	-1.01372	0.53016	1	-0.0854778	0.972518	1	-1.82889	0.132585	1	0.928239	0.526962	1	-0.81517	0.394294	1	-1.74341	0.157494	1	0.511485	0.664935	1	-1.14813	0.432825	1
LOC568486	1.79113	0.15834	0.406411	0.363396	0.764783	0.898953	0.322949	0.799997	1	-1.42773	0.220776	0.462529	-1.46818	0.272668	0.504274	-0.0404468	0.980036	0.990308	-0.494087	0.704686	1	1.19406	0.297341	0.822249
kcnq5b	0.729867	0.363052	0.647706	1.17164	0.133389	0.343627	-1.0201	0.218019	0.585598	0.441769	0.534692	0.750898	-1.74997	0.0378608	0.126576	-2.19174	0.00894049	0.0342136	1.2644	0.124084	0.515307	0.375995	0.564986	0.936266
gpr183b	0.206702	0.868514	0.962735	1.3227	0.229742	0.478663	-0.965481	0.378125	0.733118	1.116	0.26618	0.516793	-1.17218	0.292398	0.526741	-2.28818	0.0459014	0.123137	1.40061	0.168286	0.572259	0.0116663	0.871512	0.986812
ubac2	0.477009	0.508891	0.766209	0.379596	0.59667	0.804215	-0.102484	0.88404	0.974307	-0.0974129	0.884908	0.950468	-0.579494	0.431342	0.661534	-0.482081	0.50918	0.674666	0.389019	0.528854	0.845036	0.308759	0.572999	0.938306
igf2bp2b	-0.959232	0.0333664	0.140374	-0.426212	0.339765	0.598969	-0.65895	0.124639	0.447889	0.53302	0.212844	0.452217	0.300282	0.521342	0.73566	-0.232738	0.595588	0.743175	0.618377	0.15082	0.550546	0.553314	0.215869	0.750874
si:dkey-22o12.2	1.22584	0.0218306	0.102494	-0.482337	0.327987	0.587546	0.366673	0.483604	0.803463	-1.70817	0.000542437	0.00607167	-0.859165	0.114683	0.28153	0.84901	0.100364	0.222229	-0.717729	0.162904	0.567042	0.656212	0.19393	0.729554
bnc2	0.532121	0.246497	0.52378	0.427366	0.349439	0.608089	-2.09094	2.36308e-05	0.00128729	-0.104755	0.79823	0.906209	-2.62306	6.83135e-08	1.17641e-06	-2.51831	1.83098e-07	2.65792e-06	0.512625	0.307161	0.706769	0.730046	0.0806865	0.529464
cntln	0.538576	0.441436	0.713846	0.822315	0.231646	0.480956	-1.30216	0.079601	0.355796	0.283739	0.662187	0.832132	-1.84073	0.0148426	0.0607478	-2.12447	0.00450548	0.0195391	0.393951	0.604482	0.880434	-0.4135	0.553755	0.932283
fbxw7	-0.870823	0.0534094	0.197546	-0.612164	0.169956	0.400153	-0.951959	0.0276244	0.199151	0.258659	0.546764	0.758824	-0.0811361	0.854411	0.945269	-0.339795	0.450142	0.624055	0.0273103	0.952662	0.992556	-0.0663085	0.876099	0.98781
dctpp1	-0.781441	0.202685	0.467437	-0.423358	0.4896	0.728254	-0.776096	0.164808	0.51474	0.358083	0.528541	0.746208	0.00534437	0.955738	0.994281	-0.352738	0.511952	0.67695	0.0852324	0.877615	0.973586	-0.0495469	0.895611	0.989865
gatb	-1.61581	9.2107e-05	0.0010951	-0.964245	0.0149116	0.0736711	0.00148022	0.997942	1	0.651567	0.100273	0.284018	1.61729	0.000137538	0.00115579	0.965726	0.0176777	0.0591544	0.528118	0.179898	0.586073	-0.195509	0.647283	0.956581
fam160a1a	-1.64836	0.122421	0.347276	1.25937	0.467635	0.711266	-1.17182	0.261696	1	2.90773	0.0205666	0.0966907	0	1	1	-2.43119	0.0823105	0.19183	0	1	1	-0.89311	0.626851	1
sh3d19	2.12913	0.0562153	0.204704	3.82178	0.00163438	0.0128679	-0.00891991	0.750517	1	1.69265	0.164129	0.385586	-2.13805	0.0602178	0.177972	-3.8307	0.00396886	0.0176847	0	1	1	-0.470784	0.678113	0.959379
rps3a	0.0313807	0.891782	0.972508	-0.423441	0.158709	0.383037	0.315167	0.271179	0.644295	-0.454822	0.107848	0.297478	0.283786	0.367442	0.604276	0.738608	0.0148987	0.0517617	-0.461173	0.104923	0.480185	0.160992	0.608801	0.947809
gtf2e2	-0.221432	0.553885	0.795981	0.0217556	0.940478	0.978543	0.192392	0.585719	0.859153	0.243188	0.485928	0.714341	0.413824	0.275554	0.507081	0.170636	0.655403	0.787292	0.0620586	0.859121	0.968706	-0.110765	0.74677	0.969732
qdprb1	-1.83781	0.00613516	0.0380902	-0.692228	0.284445	0.541965	0.193742	0.755075	0.932451	1.14558	0.0736709	0.232658	2.03155	0.0030212	0.0163592	0.88597	0.179233	0.336519	-0.348651	0.576284	0.870343	-0.0561303	0.921035	0.992579
ldb2b	2.16448	0.00473669	0.0308633	2.13408	0.00493661	0.0313178	-0.0473179	0.931531	0.989244	-0.0303938	0.964404	0.987615	-2.2118	0.00584808	0.0284203	-2.1814	0.00608875	0.0250046	-0.0967018	0.907059	0.981402	0.420536	0.569483	0.938116
tapt1b	1.70851	0.000626219	0.00573578	1.138	0.0211509	0.0963029	-0.22553	0.649656	0.890588	-0.57051	0.232979	0.477697	-1.93404	0.000152171	0.00126518	-1.36353	0.00694888	0.0278813	-0.381253	0.436023	0.792071	-1.07358	0.0316111	0.351337
prom1b	-0.557442	0.997976	1	-0.689906	0.926377	0.972381	-1.85773	0.19315	1	-0.132464	0.925559	0.968868	-1.30029	0.223551	1	-1.16783	0.250118	0.423664	0	1	1	-0.759273	0.575971	1
fgfbp1b	0.2437	0.560021	1	1.96207	0.0794363	1	0.616607	0.425032	1	1.71837	0.234411	1	0.372907	0.852442	1	-1.34547	0.35628	1	-0.580229	0.582473	1	0.995414	0.652859	1
uchl1	1.36603	0.000989412	0.0084716	0.910302	0.0266595	0.114449	0.270856	0.510647	0.818431	-0.455727	0.244423	0.491079	-1.09517	0.00970121	0.0429653	-0.639446	0.126345	0.26233	0.113298	0.781158	0.945374	-0.155922	0.700057	0.961653
chrnb2a	-0.276113	0.703231	1	0.896235	0.590729	1	-0.104289	0.854307	1	1.17235	0.341133	1	0	1	1	-1.00052	0.486285	1	0	1	1	-0.650831	0.73644	1
chrna6	-0.12986	0.912025	1	1.26217	0.485732	1	-0.439045	0.586781	1	1.39203	0.397873	1	-0.309184	0.679695	1	-1.70121	0.236018	1	0	1	1	-1.28107	0.479981	1
chrnb3a	0.756141	0.60624	1	1.64428	0.282313	0.539725	-0.20018	0.743072	1	0.888141	0.555449	0.765222	-0.956321	0.421296	1	-1.84446	0.182889	0.340926	0.441969	0.591892	1	-0.526444	0.755771	1
LOC110439140	-2.32114	0.0282902	0.124771	-2.86118	0.00839953	0.0476958	-0.400802	0.521161	1	-0.540046	0.659503	0.830484	1.92034	0.129593	0.308104	2.46038	0.0523309	0.136003	-0.229629	0.97964	1	0.156792	0.806581	0.975547
dnah6	1.9365	0.0305712	0.131782	1.61643	0.0674187	0.220899	0.196957	0.928398	0.98811	-0.320064	0.698809	0.852838	-1.73954	0.0515422	0.15928	-1.41948	0.102513	0.225764	-0.727055	0.509771	0.836142	0.180027	0.911275	0.991473
kdm4c	-1.07747	0.0282993	0.124781	-0.278563	0.54883	0.770541	-0.0217796	0.981285	1	0.798905	0.0920751	0.268792	1.05569	0.0328793	0.113461	0.256783	0.570551	0.723103	-0.411203	0.395279	0.770664	-0.56515	0.280729	0.808937
frmpd1	0.576584	0.7509	0.910275	-1.19714	0.161372	0.387303	-1.78277	0.0835651	0.366343	-1.77372	0.0599661	0.202419	-2.35935	0.0384062	0.128021	-0.585632	0.60654	0.751246	0.808035	0.457306	0.804416	-1.62337	0.115955	0.611952
klhl2	0.74534	0.0660016	0.229432	-0.250991	0.528847	0.756676	-0.166273	0.689279	0.908549	-0.996331	0.0086151	0.0511278	-0.911612	0.0311483	0.108947	0.0847186	0.83673	0.90871	-0.096391	0.820794	0.956682	0.0789132	0.842461	0.980743
msmo1	-0.270754	0.550254	0.793937	0.804557	0.0627013	0.210428	0.0307843	0.945535	0.9918	1.07531	0.0112245	0.0626138	0.301539	0.520066	0.734961	-0.773773	0.0826046	0.192318	0.675862	0.119078	0.507499	0.0651213	0.886482	0.989216
cpe	-0.418199	0.623028	0.838499	0.990312	0.362978	0.620759	-2.21265	0.0227031	0.17787	1.40851	0.140221	0.350187	-1.79446	0.0774802	0.214365	-3.20297	0.00197252	0.00995468	0.416751	0.639419	0.895649	-0.852882	0.404084	0.878746
spock3	-1.13747	0.00165245	0.0130952	-4.49247	2.38564e-35	5.33349e-32	-0.0869937	0.799742	0.949149	-3.355	7.44271e-22	6.08486e-19	1.05047	0.00421298	0.0216226	4.40547	3.64318e-33	4.38017e-30	0.0174682	0.949029	0.99134	0.528111	0.142125	0.655986
ugt8	-1.41509	0.116272	0.336554	1.90883	0.0238152	0.10528	-0.085533	0.921515	0.985107	3.32392	0.000108927	0.00161799	1.32956	0.150761	0.341813	-1.99437	0.0223177	0.0708859	0.873161	0.292392	0.694306	-1.00996	0.229286	0.764528
ndst3	-1.2632	0.103599	0.312204	-1.97287	0.0105887	0.0569083	-1.81199	0.0239699	0.183587	-0.709672	0.348077	0.60057	-0.548791	0.523363	0.73712	0.160881	0.839035	0.910198	0.147996	0.846867	0.965513	-0.652652	0.425006	0.891282
prss12	-0.259072	0.664233	0.864138	-1.0409	0.231174	0.480423	-1.25026	0.240621	0.611191	-0.781833	0.382429	0.631148	-0.991192	0.387443	0.62343	-0.209359	0.895548	0.942151	0.859841	0.358039	0.744566	0.7679	0.367978	0.864338
klhl5	0.420608	0.711615	0.889757	0.542052	0.570544	0.786547	-0.857601	0.40397	0.752124	0.121444	0.823654	0.919173	-1.27821	0.206257	0.419455	-1.39965	0.143041	0.287108	0.708415	0.423866	0.786716	0.110282	0.828292	0.979643
mtnr1aa	-2.20244	0.0386705	0.156829	0.481117	0.731307	0.881213	2.13859	0.0562138	0.295784	2.68356	0.0141053	0.0737692	4.34103	0.000350805	0.00260082	1.65747	0.108733	0.235297	-1.41148	0.194608	0.601556	0.286695	0.604582	0.945952
LOC101885801	-0.777351	0.602048	0.825507	-0.422065	0.80551	0.917343	0.516564	0.666546	1	0.355286	0.765874	0.888679	1.29391	0.373403	0.609648	0.938629	0.520649	0.683339	-1.9853	0.111622	1	-0.874115	0.427286	0.89289
mettl20	-1.11209	0.0518678	0.193391	-1.33234	0.0177921	0.0846688	1.06732	0.0471105	0.271464	-0.220256	0.692638	0.849096	2.17941	0.000181683	0.00147853	2.39966	2.65236e-05	0.000234479	-2.01781	0.000224179	0.0210101	-0.924763	0.11653	0.612893
amn1	-0.281072	0.603831	0.82656	0.702697	0.133193	0.343437	-0.168509	0.712686	0.919102	0.98377	0.0398471	0.15463	0.112563	0.872846	0.955301	-0.871206	0.0731616	0.17551	0.238584	0.623942	0.890031	-0.5228	0.261821	0.795221
si:ch211-106e7.2	-0.42442	0.316221	0.601572	1.10888	0.00597032	0.0363935	-1.83838	2.30541e-05	0.00125981	1.5333	9.47884e-05	0.00143818	-1.41396	0.00162631	0.00975289	-2.94726	2.69448e-11	8.51199e-10	1.20831	0.00613672	0.141365	-0.130574	0.737337	0.967658
nfybb	-0.429764	0.332819	0.618874	-0.649818	0.139119	0.352523	0.67157	0.115767	0.432963	-0.220054	0.60815	0.7997	1.10133	0.0149472	0.0610739	1.32139	0.00308152	0.014459	-0.0706414	0.865902	0.970807	0.411168	0.353116	0.857126
zgc:153935	-0.225581	0.657787	0.859495	-0.0987572	0.838721	0.933755	-0.618496	0.229317	0.598701	0.126824	0.798525	0.906209	-0.392915	0.472635	0.697587	-0.519739	0.33401	0.514379	0.859119	0.094748	0.462357	0.0337851	0.940018	0.994934
si:ch211-91p5.3	-0.775444	0.106031	0.317095	0.323975	0.54195	0.765509	-0.810476	0.111721	0.42419	1.09942	0.0172407	0.0851782	-0.0350321	0.979952	1	-1.13445	0.0291971	0.0875526	-0.117668	0.821817	0.956989	-0.515479	0.324384	0.839133
abtb2b	-0.537926	0.282105	0.565398	-1.64055	0.00138672	0.0112117	-0.0776723	0.902609	0.979364	-1.10262	0.0274119	0.118954	0.460254	0.346923	0.583256	1.56288	0.00246934	0.0120369	-0.00489719	0.98851	1	0.477508	0.342522	0.851303
b4galnt4a	1.06618	0.50135	1	0.852094	0.586337	1	-0.439465	0.611787	1	-0.214083	0.883623	1	-1.50564	0.264395	1	-1.29156	0.314601	1	0.119191	0.809904	1	-0.414025	0.802129	1
tmem86a	0.0071843	0.957222	0.995531	0.779416	0.36302	0.620759	-1.04076	0.226225	0.595562	0.772232	0.303201	0.556001	-1.04794	0.23706	0.461258	-1.82018	0.0376849	0.106079	1.07102	0.203877	0.612545	0.235683	0.647296	0.956581
spty2d1	-0.399558	0.348855	0.63449	0.737144	0.0784288	0.242769	0.0362385	0.929288	0.988339	1.1367	0.00491669	0.0334974	0.435796	0.315203	0.550023	-0.700905	0.0997443	0.22121	-0.481824	0.238408	0.646403	-1.13642	0.0072558	0.158436
si:dkey-11e23.9	0.524128	0.650949	1	1.72256	0.216066	0.463495	-0.406588	0.760009	1	1.19843	0.406297	0.652547	-0.930716	0.471283	1	-2.12914	0.147611	0.293598	-0.169968	0.906748	1	-1.41027	0.354831	1
uevld	0.492927	0.288261	0.571609	0.657007	0.150608	0.370742	-0.0725793	0.870991	0.970525	0.16408	0.711957	0.859927	-0.565506	0.239327	0.464296	-0.729586	0.123505	0.257693	0.175185	0.712531	0.922591	0.154219	0.748858	0.969732
si:dkeyp-19e1.3	-0.527619	0.348014	0.633875	0.152118	0.85282	0.940995	0.325752	0.604482	0.868843	0.679737	0.223626	0.466064	0.853371	0.150658	0.341739	0.173634	0.730569	0.839118	-0.930189	0.151976	0.551698	0.240416	0.572613	0.938306
th	0	1	1	0.773197	0.379354	1	0	1	1	0.879025	0.432436	1	0	1	1	-0.70606	0.516483	1	0	1	1	-0.0905229	0.95956	1
igf2b	0.85052	0.163872	0.414288	0.698155	0.248473	0.500792	-2.29079	0.000144035	0.00520915	-0.152365	0.795552	0.904606	-3.14131	7.4692e-07	1.03795e-05	-2.98894	2.06072e-06	2.37692e-05	1.80999	0.00310884	0.0990916	0.0760282	0.937748	0.994621
mrpl23	-0.430521	0.30131	0.585758	-0.430919	0.293499	0.552022	0.864833	0.0247721	0.187832	-0.000397688	0.996045	1	1.29535	0.00182606	0.0107467	1.29575	0.00157117	0.00825532	-0.619033	0.108863	0.487627	0.200362	0.642391	0.95526
si:ch211-236l14.4	-0.592269	0.98676	1	1.38897	0.210744	1	-1.00643	0.477948	1	1.98124	0.220612	1	-0.414156	0.536762	1	-2.3954	0.0688983	1	0	1	1	-0.554174	0.435609	1
cpt1ab	-3.02946	1.46131e-05	0.00021469	-1.44512	0.0345932	0.137719	0.942267	0.171863	0.524127	1.58434	0.0187837	0.0906541	3.97173	2.78056e-08	5.15563e-07	2.38739	0.000720671	0.00423749	-0.483871	0.471019	0.813031	-1.56357	0.0316749	0.351433
nap1l4a	-0.735447	0.0135345	0.0708207	-0.422128	0.150647	0.370781	0.620516	0.0280139	0.201045	0.313319	0.27024	0.521325	1.35596	7.34406e-06	8.33121e-05	1.04264	0.000459328	0.00288424	-0.263024	0.350801	0.740414	0.186454	0.532547	0.926489
LOC103909855	-1.59221	0.588037	0.817762	-1.08204	0.833311	0.931483	0.0763214	0.726872	1	0.510177	0.720979	0.865089	1.66853	0.418453	0.650314	1.15836	0.605039	0.749768	-1.69825	0.266593	1	-0.521724	0.391701	0.874196
phlda2	0.0562	0.839879	0.950672	-0.628694	0.411234	0.662629	0.0553435	0.952738	0.994499	-0.684894	0.286632	0.539049	-0.000856455	0.886064	0.960544	0.684037	0.386236	0.565695	-0.379012	0.577162	0.870474	0.570702	0.433022	0.895559
mob2a	1.65328	1.94297e-05	0.000277507	-0.727502	0.0567005	0.196652	0.513477	0.165479	0.515112	-2.38079	9.59772e-11	7.81545e-09	-1.13981	0.00382787	0.019944	1.24098	0.00135937	0.00731546	-0.270214	0.465443	0.80883	0.934236	0.0149784	0.235111
kcnj11	-6.67393	3.11402e-08	8.39777e-07	-4.02778	9.96611e-06	0.000161922	-0.967595	0.40275	0.751511	2.64615	0.00438248	0.0307707	5.70634	5.90787e-07	8.44351e-06	3.06019	0.000431138	0.00273072	-0.0966372	0.707176	0.921093	-0.997371	0.295006	0.820276
abcc8	-5.15845	6.53823e-09	2.03785e-07	-1.75211	0.0409924	0.155242	-0.333679	0.672022	0.900379	3.40634	4.66084e-05	0.000797179	4.82477	8.84589e-08	1.48799e-06	1.41843	0.106902	0.232478	-1.28581	0.122074	0.512605	-2.4432	0.00397388	0.113697
ush1c	0	1	1	7.52828	1.3452e-07	3.82625e-06	0	1	1	7.23768	1.28989e-06	3.82087e-05	0	1	1	-6.93012	3.2455e-06	3.55302e-05	0	1	1	-5.62022	2.11181e-05	0.00260911
islr2	-4.97407	3.41793e-05	0.000458396	1.00542	0.302585	0.561822	-3.27999	0.00277086	0.0439505	5.97949	1.11818e-06	3.38515e-05	1.69408	0.0866287	0.231435	-4.28541	0.000191502	0.0013377	-0.947402	0.360354	0.745512	-1.07483	0.27457	0.805257
stra6	0	1	1	3.37614	0.0322496	0.131122	0	1	1	3.4471	0.044076	0.165206	0	1	1	-3.29371	0.0691651	0.168159	0	1	1	-3.15762	0.0938609	1
stoml1	0.0174128	0.983739	1	0.455329	0.407388	0.659126	0.219322	0.683113	0.905416	0.437916	0.398596	0.64637	0.20191	0.707995	0.864146	-0.236007	0.68436	0.80799	0.0243894	0.963307	0.995772	-0.297187	0.596736	0.945099
hexa	-0.554382	0.371759	0.655364	-0.152635	0.835481	0.932661	-0.569165	0.289645	0.663568	0.401747	0.471335	0.703358	-0.0147826	0.907248	0.971078	-0.41653	0.422472	0.599314	0.0830802	0.848959	0.966089	0.625359	0.294448	0.819809
pkp3a	-2.96818	0.00579839	0.0363831	4.42363	1.46894e-05	0.000226594	-2.55101	0.0103532	0.106728	7.39181	9.06782e-09	4.64504e-07	0	1	1	-6.97465	9.47604e-08	1.46506e-06	2.06715	0.0433123	0.329991	-1.19064	0.225451	0.761535
si:ch211-147k9.8	-0.0923985	0.969577	1	1.53272	0.244741	1	0.512515	0.776087	1	1.62512	0.24762	1	0.604913	0.819214	1	-1.02021	0.393408	1	-0.682487	0.635444	1	-0.335622	0.623113	1
fbxo31	-0.0577741	0.855622	0.958194	1.12653	0.0510134	0.182379	-0.253983	0.633772	0.882205	1.1843	0.0226867	0.103839	-0.196209	0.763037	0.895616	-1.38051	0.0179686	0.0598827	0.1373	0.800275	0.950688	-0.397467	0.524849	0.926262
ckmt1	-0.542958	0.47379	0.741169	1.63044	0.0155663	0.0763656	-2.40266	0.000341815	0.00989788	2.1734	0.00105013	0.0102062	-1.85971	0.00711302	0.0334469	-4.0331	8.69721e-09	1.6536e-07	-1.7474	0.0117894	0.186632	-2.91563	1.30183e-05	0.00175563
zgc:158222	-0.152959	0.728608	1	1.11841	0.454414	1	-0.0183072	0.891282	1	1.27137	0.258217	1	0	1	1	-1.13672	0.392843	1	0	1	1	-0.561891	0.793988	1
ppp1r3ab	0.925995	0.441922	1	2.48415	0.0867972	0.260546	0.245044	0.848924	1	1.55816	0.319961	0.572201	-0.680951	0.58787	1	-2.23911	0.151917	0.299512	-0.162127	0.913543	1	-1.24417	0.467579	1
bmt2	0.576377	0.133258	0.36689	0.314684	0.402868	0.655972	-0.254265	0.499058	0.812224	-0.261693	0.47994	0.70954	-0.830642	0.0349243	0.118966	-0.568949	0.142823	0.286883	0.119101	0.754046	0.937427	0.0521078	0.906704	0.990711
tmem168b	-0.0633745	0.889084	0.97133	0.318903	0.684456	0.855186	0.773388	0.243058	0.613715	0.382278	0.552011	0.763056	0.836762	0.185285	0.390557	0.454484	0.422686	0.599474	-1.28745	0.0767806	0.423557	-0.53776	0.549038	0.930256
znf277	-0.559405	0.349503	0.634919	-0.0604679	0.939856	0.978543	-0.04869	0.908311	0.98164	0.498937	0.367986	0.618984	0.510715	0.418573	0.650354	0.0117779	0.971845	0.986252	0.128912	0.819051	0.955989	0.0554223	0.971762	0.998312
si:dkey-81e3.1	0.0732921	0.990836	1	1.57399	0.29006	0.548207	-0.472034	0.551802	1	1.50069	0.268296	0.519192	-0.545326	0.572891	1	-2.04602	0.124407	0.259121	2.32548	0.0534466	1	-0.55824	0.726855	1
lrrn3a	2.10644	0.0473696	0.181375	1.67583	0.102255	0.289591	-0.616332	0.612455	1	-0.430617	0.687957	0.846111	-2.72278	0.0239536	0.0890303	-2.29216	0.0509675	0.133383	-1.29283	0.224411	1	-2.05788	0.117009	0.614024
immp2l	-0.776919	0.133256	0.36689	-0.719241	0.152617	0.373573	1.59445	0.000886669	0.0197039	0.0576775	0.905214	0.959196	2.37137	6.22243e-06	7.17944e-05	2.3137	5.3212e-06	5.57173e-05	-1.04035	0.0293317	0.279075	0.309317	0.546426	0.928878
tmem60	0.197103	0.773296	0.921022	0.225681	0.736409	0.883976	0.0834044	0.901034	0.978883	0.028578	0.963528	0.986947	-0.113699	0.872767	0.9553	-0.142277	0.837244	0.909075	-0.172986	0.796608	0.949707	0.291385	0.656389	0.958161
fgl2b	-0.145	0.602342	0.825595	2.37568	0.186885	0.424511	0.0473199	0.991525	1	2.52068	0.0545595	0.190338	0.19232	0.600993	0.791946	-2.32836	0.196924	0.3586	-0.955039	0.220374	0.627893	-0.578194	0.689998	0.959938
magi2b	-1.19989	0.182842	0.441598	-2.51385	0.00772076	0.0448819	-0.615727	0.900261	0.978571	-1.31396	0.152207	0.368055	0.584162	0.241154	0.466719	1.89812	0.0136541	0.0484425	-2.05858	0.0234111	0.248829	0.000709231	0.959995	0.996964
si:ch211-127m7.2	0.161002	0.747583	0.90799	-0.170994	0.776994	0.904215	-0.118495	0.825549	0.957462	-0.331996	0.53222	0.748971	-0.279497	0.606341	0.796575	0.0524988	0.950774	0.973786	0.694581	0.204789	0.613424	0.0845932	0.907764	0.990757
ergic2	0.465354	0.354793	0.640272	-0.164265	0.751114	0.891434	0.29314	0.551855	0.843682	-0.629619	0.193866	0.426664	-0.172214	0.726687	0.875793	0.457405	0.379789	0.560071	0.141634	0.777106	0.944139	0.696794	0.177235	0.708423
csk	-0.188418	0.659155	0.860501	0.0985482	0.844656	0.936382	-0.0336082	0.939675	0.991053	0.286966	0.503861	0.727348	0.15481	0.7177	0.870929	-0.132156	0.790837	0.880355	-0.370695	0.395229	0.770664	-0.345296	0.453523	0.902532
adal	-1.43871	0.0935112	0.291221	-1.20374	0.147701	0.366233	0.42676	0.594991	0.863676	0.234963	0.77193	0.891737	1.86547	0.0336211	0.115491	1.6305	0.0551193	0.141632	-1.10242	0.172572	0.576653	0.597624	0.483536	0.913242
cart2	-1.37783	0.369772	1	-0.683425	0.812117	1	-1.2674	0.38802	1	0.694407	0.484937	1	0	1	1	-0.583971	0.553497	1	0	1	1	-0.0162645	0.997505	1
map1ab	-1.76942	2.38316e-05	0.000331621	-3.06741	2.30061e-13	2.52807e-11	-0.244132	0.546493	0.84068	-1.29799	0.0014306	0.0129438	1.52528	0.000332709	0.00248832	2.82327	3.03167e-11	9.47467e-10	-0.170735	0.666877	0.907128	1.14612	0.00662654	0.151069
ppip5k1b	-3.75116	3.61871e-10	1.48079e-08	-3.0063	3.75663e-07	9.50878e-06	1.02118	0.0630734	0.315042	0.744857	0.191236	0.423018	4.77233	2.34583e-15	1.46746e-13	4.02748	1.23035e-11	4.13606e-10	-1.02261	0.0655502	0.393841	-0.312105	0.71327	0.963277
acanb	2.91668	0.0389083	0.157507	-0.116517	0.90306	0.962889	1.60864	0.231283	1	-3.0332	0.0202228	0.0954583	-1.30805	0.409952	0.643538	1.72516	0.186313	0.345154	0.543435	0.632419	1	-0.624521	0.415512	0.88579
hapln3	1.63445	0.0292173	0.127762	1.47801	0.0461953	0.169239	-0.0127458	0.982134	1	-0.156446	0.828156	0.921546	-1.6472	0.0315405	0.109926	-1.49075	0.0490183	0.129627	0.95575	0.15096	0.550597	0.595891	0.356891	0.859141
mfge8b	2.08004	2.23034e-06	3.91484e-05	-0.928192	0.0383366	0.148093	0.509233	0.226711	0.595901	-3.00823	1.21133e-12	1.52829e-10	-1.57081	0.000434717	0.00313971	1.43743	0.00143137	0.00763136	0.216621	0.616042	0.884918	1.28325	0.00416147	0.117194
rlbp1b	-1.04711	0.19585	0.459001	-0.209852	0.793427	0.911282	0.914037	0.226213	0.595562	0.837258	0.276849	0.52834	1.96115	0.0181509	0.0715655	1.12389	0.156952	0.306715	0.342232	0.645751	0.898282	0.249602	0.764184	0.971951
isg20	1.11414	0.0211287	0.0999492	1.10033	0.0215427	0.0975869	0.436043	0.364947	0.72482	-0.0138072	0.974638	0.992248	-0.678096	0.158398	0.3536	-0.664288	0.162693	0.314668	-0.304841	0.529334	0.845073	-0.759131	0.112155	0.603283
cacna2d4b	-0.685089	0.597801	1	0.125114	0.90021	0.961708	-1.42167	0.24781	1	0.810203	0.495677	0.721453	-0.736578	0.515234	1	-1.54678	0.215257	0.382046	1.18725	0.328505	1	0.491152	0.711081	1
cpa1	0	1	1	2.36855	0.0996157	0.28524	0	1	1	2.3874	0.141719	0.352469	0	1	1	-2.3433	0.157939	0.308085	0	1	1	-2.37192	0.11892	1
cep41	0.109948	0.943014	0.991368	-0.887256	0.22777	0.476256	-0.0882912	0.91325	0.982912	-0.997203	0.172014	0.39746	-0.198239	0.858134	0.946669	0.798964	0.292751	0.470849	0.00229514	0.979657	1	0.938537	0.180521	0.712634
poc1b	-0.0976796	0.889242	0.971357	0.424921	0.475411	0.716825	0.152289	0.811181	0.952415	0.522601	0.378819	0.628379	0.249969	0.718226	0.871104	-0.272632	0.644539	0.779532	0.107681	0.854356	0.967445	-0.128279	0.823017	0.979272
dusp6	-1.44846	0.0212404	0.100312	-0.636441	0.303654	0.563142	-0.0206442	0.976289	1	0.812017	0.178644	0.405963	1.42781	0.0249533	0.0918567	0.615796	0.323931	0.50337	-0.466413	0.434735	0.791468	0.0507732	0.930782	0.993449
LOC103909840	-1.31911	0.0437927	0.171822	0.0564332	0.87019	0.948324	1.3599	0.0126078	0.121357	1.37555	0.0271869	0.118254	2.67901	5.76037e-05	0.000529273	1.30346	0.0308305	0.0911801	-0.41358	0.452866	0.801539	-0.711132	0.201492	0.736804
si:dkey-106n21.1	0.591189	0.687778	0.876602	2.47252	0.0917261	0.269877	-0.321458	0.763537	1	1.88133	0.167661	0.390564	-0.912647	0.498801	0.717755	-2.79398	0.0609059	0.152781	-0.165656	0.907852	1	-2.21411	0.147073	1
elmo3	-0.721273	0.12887	0.35995	-1.04925	0.0312641	0.1283	-1.00921	0.058628	0.302457	-0.327977	0.506986	0.730066	-0.287934	0.637891	0.816653	0.0400427	0.909119	0.949779	1.12373	0.0344987	0.2986	0.251455	0.583705	0.942471
e2f4	0.637461	0.261397	0.542346	0.852815	0.129124	0.336371	-0.648127	0.24317	0.613715	0.215353	0.689481	0.84725	-1.28559	0.0272673	0.0984869	-1.50094	0.00922126	0.0351109	1.30862	0.0183123	0.22639	-0.151732	0.789092	0.975141
cyp2x9	0.103555	0.928128	0.985798	7.49017	1.94722e-11	1.46861e-09	-0.0427237	0.72053	0.921006	7.38661	2.98158e-09	1.74615e-07	-0.146279	0.690251	0.852097	-7.53289	3.2498e-07	4.46585e-06	0	1	1	-6.29743	1.83015e-08	6.25846e-06
cyp2x8	1.72283	0.101806	0.30889	6.30896	1.21563e-06	2.64042e-05	-0.00326792	0.697932	0.913628	4.58612	0.000166765	0.00231871	-1.7261	0.0703673	0.199808	-6.31223	5.78959e-06	6.0282e-05	0.408815	0.661894	0.905646	-3.55664	0.000815797	0.0413294
cyp2x7	0.671827	0.33543	0.621074	0.197164	0.75875	0.895956	-0.988598	0.167711	0.517716	-0.474663	0.490921	0.718403	-1.66042	0.0309712	0.108544	-1.18576	0.112038	0.240617	0.972864	0.200219	0.60837	2.05787	0.00548686	0.136285
cyp2x6	0.169439	0.957272	1	0.671555	0.673067	1	0.000552263	0.99205	1	0.502116	0.709722	1	-0.168887	0.951991	1	-0.671003	0.683027	1	-0.123088	0.916594	1	1.02218	0.440854	1
setd6	-0.654483	0.415843	0.692034	0.207019	0.718194	0.873573	-1.02718	0.144145	0.480537	0.861502	0.22302	0.465228	-0.372695	0.558941	0.764571	-1.2342	0.0817699	0.190787	1.43462	0.0421661	0.326446	0.293867	0.713758	0.963314
cnot1	0.222865	0.530798	0.781432	0.200638	0.57033	0.786504	0.243042	0.453448	0.783199	-0.0222269	0.94638	0.980389	0.0201767	0.92411	0.979056	0.0424036	0.873208	0.92917	-0.131586	0.690739	0.91608	-0.440842	0.20674	0.743626
kdm7ab	1.33973	0.0124015	0.0662098	1.53067	0.00403263	0.0265453	0.18407	0.727977	0.922637	0.19094	0.71373	0.860708	-1.15566	0.033398	0.114868	-1.3466	0.0125932	0.0453783	-0.0103912	0.974908	1	-0.831014	0.114802	0.609728
spon1b	-0.2055	0.641072	0.848985	0.523141	0.496622	0.733915	0.395691	0.516109	0.822679	0.728642	0.23099	0.475497	0.601191	0.283294	0.516176	-0.12745	0.959185	0.977844	-0.286813	0.644183	0.898136	-0.378555	0.574024	0.938738
kiaa1549la	-2.48141	0.0116333	0.0630794	-0.0221666	0.963314	0.986636	-1.12658	0.262398	0.635471	2.45925	0.00885345	0.0521636	1.35483	0.168788	0.367908	-1.10442	0.28419	0.461254	1.09431	0.255896	0.663905	-0.395751	0.748469	0.969732
dnajc24	-0.395344	0.589336	0.81842	-0.474606	0.498399	0.735136	0.462449	0.492187	0.807662	-0.0792617	0.900992	0.957519	0.857793	0.247611	0.475176	0.937055	0.19133	0.351546	-0.58191	0.375087	0.756948	0.682348	0.335208	0.845693
zgc:86725	0.870492	0.22655	0.500187	5.07393	5.90657e-13	5.61731e-11	3.40321	1.44679e-06	0.000124854	4.20344	2.0674e-09	1.25016e-07	2.53272	0.000970612	0.00631172	-1.67072	0.0113026	0.0414896	-1.78434	0.00726215	0.152929	-3.76321	4.858e-08	1.31029e-05
guca1g	-0.598189	0.458544	0.727864	0.170773	0.907962	0.965082	1.72539	0.330442	1	0.768962	0.494002	0.720333	2.32358	0.093808	1	1.55462	0.263638	0.438642	-0.890839	0.605272	1	-0.904584	0.562798	1
zgc:101566	-1.10958	0.0586307	0.21078	0.497347	0.463894	0.708475	0.262816	0.693177	0.910812	1.60693	0.00363955	0.0266054	1.3724	0.0241954	0.0896567	-0.234531	0.769482	0.865668	0.12096	0.830732	0.96009	-0.0764992	0.94458	0.9954
chst1	-2.83218	0.000166575	0.00182539	-3.80221	3.89261e-07	9.75014e-06	1.47976	0.0351134	0.229768	-0.970023	0.186474	0.416403	4.31195	1.57793e-08	3.059e-07	5.28197	3.46085e-12	1.29554e-10	-0.208454	0.783825	0.945646	0.430512	0.534355	0.926489
smpd3	-0.367815	0.454592	0.725246	0.649042	0.845027	0.936633	0.0966858	0.803445	0.95049	1.01686	0.309391	0.562039	0.464501	0.633604	0.813907	-0.552356	0.659851	0.790359	0.165779	0.727095	0.929282	-1.46921	0.202579	0.737821
ccl35.1	1.02755	0.134086	0.368502	0.446637	0.375377	0.632609	-2.31059	0.0146595	0.134497	-0.580908	0.514724	0.736417	-3.33813	0.00023501	0.00184725	-2.75722	0.00175174	0.00903678	0.00465359	0.83558	0.961949	-0.749145	0.390834	0.873695
ccl39.2	0	1	1	0.800273	0.302857	1	0.462067	0.59847	1	0.876039	0.419227	1	0.537834	0.797268	1	-0.338206	0.61919	1	-0.488568	0.696961	1	0.313656	0.903043	1
ccl39.1	1.54053	0.0950615	0.294638	1.26666	0.161933	0.388148	-0.733212	0.4879	0.805634	-0.273868	0.757212	0.884228	-2.27374	0.0311875	0.109045	-1.99987	0.0548421	0.141124	1.3256	0.269721	0.675155	0.626621	0.807917	0.975547
LOC100538158	1.59173	0.0704384	0.239584	1.09165	0.207552	0.45238	-0.834931	0.305498	0.678657	-0.500082	0.552315	0.763321	-2.42666	0.0090071	0.0405516	-1.92658	0.0336599	0.0974193	2.09772	0.0197768	0.234045	2.07626	0.0324126	0.355499
ccl39.3	-1.54182	0.147614	0.389352	-1.15772	0.266853	0.522283	-0.00502157	0.993163	1	0.384107	0.691412	0.84845	1.5368	0.158754	0.35405	1.1527	0.281074	0.457795	1.03298	0.29107	0.692616	2.77034	0.00908856	0.178143
LOC100538242	1.65385	0.0371113	0.152016	0.887084	0.25337	0.506493	-0.768609	0.315298	0.684411	-0.766766	0.317572	0.569772	-2.42246	0.00369117	0.0193502	-1.65569	0.042649	0.116616	1.80322	0.0252729	0.257938	2.76207	0.0011163	0.0507049
ccl39.6	0.48235	0.416424	0.692655	-0.398405	0.576268	0.790545	0.309815	0.688092	0.907873	-0.880755	0.157492	0.375741	-0.172535	0.674559	0.842285	0.708221	0.357995	0.539209	-1.72967	0.0065901	0.146665	1.20698	0.0994889	0.574549
ccl39.7	-0.767614	0.295391	0.579545	-0.678171	0.339348	0.598492	0.0869968	0.932892	0.989446	0.0894424	0.904592	0.958971	0.85461	0.272871	0.504277	0.765168	0.312399	0.491528	-0.908604	0.171907	0.576261	0.893065	0.238057	0.773726
LOC101884623	-0.396745	0.734475	0.90225	-0.654305	0.530442	0.757964	0.746295	0.447317	0.780153	-0.257559	0.780835	0.896601	1.14304	0.307609	0.541684	1.4006	0.186642	0.345605	-1.58049	0.109254	0.488332	0.73197	0.493936	0.916432
ccl39.9	1.56037	0.0792926	0.259583	0.525177	0.543143	0.766243	0.765859	0.431443	0.771922	-1.0352	0.227156	0.470495	-0.794516	0.34702	0.583256	0.240682	0.864688	0.924689	-0.100155	0.890732	0.977909	0.483358	0.674706	0.959144
sept15	1.46743	5.01874e-06	8.14518e-05	-0.582164	0.0680179	0.221952	0.529406	0.088629	0.377192	-2.04959	2.06131e-11	1.92379e-09	-0.938025	0.00412469	0.0212307	1.11157	0.000605111	0.0036613	0.215439	0.486192	0.82309	0.927851	0.00388665	0.112781
ccl33.3	-1.99376	0.0105485	0.058635	-0.312369	0.690444	0.859021	-2.15451	0.00437819	0.0595789	1.68139	0.0224991	0.103177	-0.160748	0.798043	0.916301	-1.84214	0.0172254	0.0580017	1.71171	0.023069	0.247495	0.337534	0.666065	0.958866
uba2	0.15503	0.699616	0.884019	-0.179545	0.662703	0.843767	0.244359	0.536907	0.835135	-0.334575	0.390744	0.638913	0.0893289	0.837928	0.936352	0.423904	0.30841	0.487328	-0.511791	0.195072	0.601856	-0.17264	0.668904	0.958866
ca5a	-0.279411	0.513691	0.769624	-1.518	0.000393283	0.00388324	0.348405	0.39695	0.747665	-1.23859	0.0026913	0.0210676	0.627816	0.149624	0.340063	1.86641	1.71011e-05	0.000159166	-0.666742	0.105747	0.48176	0.157391	0.710471	0.963187
slc7a5	3.70852	3.61272e-05	0.000480975	1.4991	0.0919255	0.270185	-0.0808538	0.912446	0.982912	-2.20942	0.00620772	0.0401137	-3.78938	4.74816e-05	0.000447827	-1.57996	0.0840409	0.194907	1.00749	0.216116	0.625442	-0.189418	0.901686	0.990711
klhdc4	0.103516	0.815762	0.939559	-0.399431	0.326651	0.586217	-0.346962	0.402887	0.75155	-0.502947	0.202382	0.438256	-0.450478	0.300994	0.53538	0.0524695	0.894637	0.941818	-0.237436	0.576588	0.870474	-0.137735	0.749476	0.969745
ntrk3a	-3.43351	0.000519211	0.00489375	-2.35709	0.00897069	0.0500825	-0.666959	0.490145	0.806269	1.07641	0.234307	0.479343	2.76655	0.00507007	0.0252215	1.69013	0.0606721	0.152381	0.890379	0.275913	0.681411	0.54996	0.51001	0.92079
ric8a	-0.451327	0.422434	0.697434	-1.61217	0.00747376	0.0437196	0.210203	0.742344	0.927039	-1.16085	0.0517954	0.183796	0.661529	0.271353	0.502896	1.82238	0.00322254	0.0149865	0.37327	0.538547	0.849991	-0.183383	0.790981	0.975141
ehf	0.24495	0.957184	0.995531	-0.442064	0.623823	0.821065	-1.45523	0.218277	1	-0.687014	0.561154	0.769244	-1.70018	0.201883	0.413225	-1.01317	0.42464	0.601261	0.322113	0.779461	1	0.916626	0.389931	1
LOC100536949	-1.45823	0.163898	0.414301	-0.218905	0.715818	0.872479	0.285264	0.897212	1	1.23933	0.249825	0.497868	1.7435	0.137244	0.321094	0.50417	0.623129	0.763541	1.09564	0.307129	1	0.148825	0.86623	1
saal1	-1.34698	0.0225268	0.105048	-0.324447	0.574661	0.789507	-0.452006	0.416234	0.762166	1.02254	0.0689133	0.22255	0.894979	0.142761	0.329163	-0.127559	0.815735	0.895694	0.150116	0.788006	0.946906	0.287498	0.624852	0.952748
tph1a	-1.81217	0.00684005	0.0415764	0.898709	0.541882	0.765466	-0.42495	0.721636	0.921006	2.71088	0.000848777	0.00861378	1.38722	0.0173038	0.0687378	-1.32366	0.348302	0.529069	3.00775	0.0613447	0.381642	-1.63563	0.184811	0.717146
sergef	-0.0794665	0.919718	0.982939	0.35684	0.660647	0.842514	0.436913	0.587366	0.859956	0.436307	0.575932	0.778499	0.516379	0.538095	0.747745	0.0800724	0.918063	0.955217	0.497944	0.531063	0.846748	-0.206898	0.806489	0.975547
kcnc1b	-0.182688	0.801602	1	2.13782	0.188279	0.426439	-0.0594859	0.965882	1	2.32051	0.106852	0.295692	0.123202	0.841784	1	-2.1973	0.194406	0.355345	-0.161318	0.907041	1	-1.28225	0.458595	1
dhtkd1	-2.29802	1.09138e-07	2.58751e-06	-2.27637	1.02777e-07	3.04002e-06	-0.0711216	0.855883	0.967056	0.021642	0.949227	0.98147	2.22689	4.84805e-07	7.05728e-06	2.20525	4.6015e-07	6.15108e-06	-0.35477	0.407604	0.778372	0.0805239	0.811361	0.976242
LOC100332721	0.887934	0.323097	0.608188	-0.118744	0.880602	0.952717	-2.52685	0.00379802	0.0540908	-1.00668	0.230519	0.474958	-3.41479	0.000189226	0.00153038	-2.40811	0.00738716	0.0292878	2.93935	0.000537459	0.0378172	0.567497	0.45626	0.902918
adpgk	0.47554	0.547104	0.792234	0.370407	0.612921	0.814108	-0.693381	0.408496	0.756486	-0.105133	0.907285	0.959915	-1.16892	0.130198	0.309041	-1.06379	0.153355	0.30187	0.175349	0.737012	0.932185	-0.252092	0.746771	0.969732
bbs4	0.431674	0.695253	0.881976	-0.0451994	0.921024	0.970282	-0.411821	0.715732	0.919558	-0.476873	0.587986	0.786251	-0.843495	0.453644	0.680851	-0.366621	0.772953	0.867995	-0.24372	0.804603	0.952551	0.00351882	0.952369	0.996442
adck2	-0.944631	0.204225	0.470151	-0.911898	0.216365	0.463824	0.196329	0.789692	0.946501	0.0327337	0.953604	0.982495	1.14096	0.133613	0.314818	1.10823	0.140945	0.284268	-0.783421	0.309545	0.708229	0.696451	0.330012	0.842404
wdr48a	-0.24769	0.649587	0.854508	0.445313	0.515548	0.747272	-0.399715	0.549202	0.842659	0.693004	0.232346	0.477087	-0.152024	0.859882	0.947787	-0.845028	0.215413	0.382276	0.941065	0.141016	0.539111	-0.494272	0.467234	0.90631
ttc21a	-0.69588	0.466973	0.735124	3.04593	0.0418185	0.157274	0.153408	0.891423	1	3.74181	0.00729596	0.0452984	0.849289	0.412737	0.645647	-2.89252	0.0751542	0.179165	0.365182	0.767341	1	-1.85358	0.253694	1
cebp1	-0.485544	0.600722	0.825311	1.4055	0.17075	0.401329	-0.692464	0.505463	0.815254	1.89104	0.0441496	0.165418	-0.20692	0.841055	0.938393	-2.09796	0.0538507	0.139235	1.49317	0.131735	0.52859	0.462924	0.485449	0.913867
slc22a17	0.591851	0.400452	0.678573	-0.510859	0.414876	0.666127	0.310303	0.632656	0.881669	-1.10271	0.0528638	0.186235	-0.281548	0.772342	0.900736	0.821162	0.181595	0.339457	-0.383851	0.656149	0.902783	0.463296	0.442128	0.89837
LOC103909788	-0.647715	0.637003	1	0.209057	0.923197	1	-0.527936	0.702385	1	0.856772	0.550886	1	0.119779	0.920363	1	-0.736993	0.644867	1	-0.346949	0.708594	1	-0.807583	0.610792	1
LOC100329813	0.459754	0.553671	0.795845	-0.367813	0.83619	0.933094	0.263386	0.703003	0.91445	-0.827567	0.404218	0.651204	-0.196368	0.825066	0.929159	0.631199	0.572107	0.724358	-0.822347	0.384722	0.763041	-0.344899	0.607954	0.947405
LOC100329748	1.13653	0.166699	0.418501	4.43753	0.000586014	0.00543497	1.26235	0.161626	1	3.30101	0.0238229	0.107702	0.125825	0.985279	1	-3.17518	0.0334031	0.0968405	0.560641	0.789787	1	-1.71879	0.184069	0.716076
smyhc2	-0.430317	0.624364	0.839675	6.3788	1.38737e-07	3.92207e-06	1.63606	0.122945	0.445583	6.80911	4.80844e-07	1.61644e-05	2.06638	0.0741417	0.207385	-4.74274	5.909e-05	0.000476051	-0.678015	0.406656	0.777627	-3.34461	0.00131199	0.0554627
LOC100001114	-0.282876	0.546099	0.791622	-1.53223	0.00196093	0.0149216	0.67153	0.166335	0.516301	-1.24935	0.00951447	0.0550584	0.954406	0.0567017	0.170541	2.20376	1.22011e-05	0.000118133	-0.853973	0.0814388	0.433743	0.505954	0.301705	0.82658
telo2	-0.159945	0.801335	0.933833	0.591233	0.403141	0.656151	0.582646	0.377451	0.732938	0.751177	0.255863	0.504644	0.742591	0.276366	0.507956	-0.00858672	0.973724	0.987154	-0.117185	0.85507	0.967545	-0.779541	0.268848	0.801361
rab11fip3	-0.171843	0.69912	0.883889	-0.611164	0.165975	0.394221	-0.945023	0.027806	0.200129	-0.439321	0.300458	0.553447	-0.77318	0.0887894	0.235185	-0.333859	0.457902	0.630197	0.0981404	0.819427	0.956172	0.148795	0.738224	0.96788
decr2	-0.505306	0.381481	0.663603	0.392064	0.466057	0.710186	-0.514066	0.352564	0.715689	0.897369	0.0965157	0.277064	-0.00876052	0.96766	0.99962	-0.90613	0.110621	0.238425	0.312439	0.581457	0.871722	-0.0379861	0.928404	0.99298
col11a1a	0.635496	0.571612	0.807025	1.08432	0.342922	0.601817	0.319295	0.815532	1	0.448827	0.713173	0.860667	-0.316202	0.761398	0.894785	-0.765029	0.517618	0.68071	1.8822	0.169023	1	1.67711	0.287006	0.814401
arhgap29a	0.122457	0.815684	0.939548	-1.71899	0.000118184	0.00139708	-0.344599	0.421451	0.765179	-1.84145	2.12922e-05	0.000413858	-0.467056	0.323343	0.558688	1.37439	0.00245044	0.0119619	-0.324384	0.461883	0.80662	0.292106	0.503317	0.918979
fbxo45	-0.00960527	0.95693	0.995434	-0.33522	0.531444	0.758812	0.0448712	0.930905	0.989024	-0.325614	0.544672	0.757511	0.0544765	0.889808	0.962454	0.380091	0.488617	0.657592	0.206689	0.713533	0.922926	0.00743692	0.966568	0.997452
nrros	0.0809822	0.831823	0.946712	0.107866	0.780645	0.906311	-0.991221	0.0142835	0.13181	0.0268835	0.947236	0.980712	-1.0722	0.0116769	0.050062	-1.09909	0.00897085	0.0343169	0.784665	0.0534376	0.358465	0.553655	0.186924	0.720239
sh3glb1a	0.479128	0.273466	0.555764	0.0395931	0.927031	0.972768	-0.640055	0.134309	0.464909	-0.439535	0.290527	0.542885	-1.11918	0.0126664	0.053404	-0.679648	0.126081	0.261833	0.563088	0.188463	0.595111	0.633578	0.146398	0.66513
prkag2a	-2.52144	7.98533e-09	2.43577e-07	-3.36127	9.82476e-15	1.42417e-12	0.807677	0.0514114	0.281953	-0.839827	0.0457618	0.169204	3.32912	5.87787e-14	2.94344e-12	4.16895	2.57801e-21	4.87888e-19	-0.611105	0.141045	0.539111	-0.643403	0.151943	0.673075
hs6st1b	2.66742	1.91892e-05	0.000275054	2.03326	0.00102808	0.00876271	0.30114	0.666594	0.897689	-0.63416	0.249534	0.497534	-2.36628	0.000277858	0.00213518	-1.73212	0.00730936	0.0290422	0.334891	0.593598	0.877012	0.648078	0.219141	0.754001
zmynd11	-0.0371012	0.915627	0.981817	-0.0825315	0.826883	0.928547	-0.00938186	0.984014	1	-0.0454303	0.907319	0.959915	0.0277193	0.932017	0.982472	0.0731496	0.844399	0.913447	0.155198	0.683595	0.914889	-0.165146	0.691915	0.959938
dip2ca	0.19438	0.662141	0.862482	-0.89233	0.0267031	0.114547	-0.112427	0.770121	0.938844	-1.08671	0.00553457	0.0367515	-0.306807	0.479505	0.702574	0.779903	0.0578979	0.147044	-0.509655	0.206373	0.615168	0.26677	0.503353	0.918979
LOC100148041	1.09441	0.376813	0.659785	0.827874	0.498329	0.735086	-0.277263	0.804889	1	-0.266537	0.809709	0.91127	-1.37167	0.286098	0.519318	-1.10514	0.378316	0.559022	0.131359	0.9095	1	0.823234	0.412707	1
tfr1b	-0.851665	0.047018	0.180443	-1.43304	0.0011354	0.00948752	0.565751	0.218712	0.586526	-0.581375	0.187917	0.418346	1.41742	0.00172569	0.0102578	1.99879	1.10958e-05	0.000108459	-0.191111	0.700856	0.919718	-0.102709	0.910743	0.991417
ccl20b	3.71301	3.54091e-06	5.97417e-05	3.64196	4.79928e-06	8.6349e-05	2.80384	0.000502173	0.0132034	-0.0710517	0.915254	0.963626	-0.909171	0.225909	0.445402	-0.83812	0.260712	0.435613	-1.55646	0.0565529	0.368811	-0.275396	0.709153	0.963187
map3k15	-1.62514	0.000298148	0.0030219	-4.16681	2.34591e-20	9.98917e-18	1.20096	0.00545087	0.0698673	-2.54167	5.30554e-09	2.90724e-07	2.8261	6.61315e-10	1.61453e-08	5.36777	7.53219e-32	8.10266e-29	-1.70729	7.87271e-05	0.0107386	-0.276098	0.57415	0.938751
sh3kbp1	1.63661	1.33132e-09	4.91509e-08	1.01108	0.000155271	0.00175922	0.200868	0.451119	0.782131	-0.62553	0.0144774	0.0750839	-1.43574	2.01611e-07	3.17327e-06	-0.810212	0.00299804	0.0141448	0.0830381	0.754792	0.937683	0.42743	0.115768	0.611952
ythdf3	0.326018	0.443416	0.716071	0.520521	0.214554	0.461171	0.479674	0.245432	0.616747	0.194502	0.627624	0.811632	0.153655	0.719503	0.871946	-0.040847	0.926737	0.959699	-0.0665223	0.872099	0.972284	-0.675642	0.110795	0.600716
pdha1b	-2.36437	0.0703254	0.239281	-1.66814	0.23045	0.479602	0.373978	0.780941	1	0.696225	0.483182	0.712337	2.73835	0.0469316	0.148046	2.04212	0.159052	0.309577	-1.41478	0.31425	1	0.715674	0.591019	1
rps6ka3b	0.154479	0.840902	0.951238	-0.467241	0.452038	0.697562	-0.192928	0.75545	0.932451	-0.621719	0.320584	0.572814	-0.347406	0.623147	0.806783	0.274313	0.656598	0.787895	-0.83217	0.186594	0.593018	-0.233623	0.727293	0.966198
si:dkey-226l10.6	-0.552276	0.528619	0.779899	-0.085717	0.866696	0.947041	0.197697	0.747317	0.929637	0.466559	0.599758	0.793428	0.749973	0.336942	0.573239	0.283414	0.607961	0.752459	0.860177	0.31356	0.71119	0.0580015	0.87968	0.988005
eif1axb	-0.0775238	0.808301	0.936856	-0.388552	0.193872	0.434108	0.502699	0.0780023	0.351534	-0.311028	0.273715	0.524809	0.580223	0.0580195	0.173253	0.891251	0.00314117	0.0146715	-0.654182	0.0216364	0.242239	-0.0389234	0.882366	0.988797
map7d2b	-1.79731	0.0266306	0.119581	2.08185	0.0129133	0.0662986	-2.49626	0.00365597	0.0530649	3.87916	8.78298e-07	2.7345e-05	-0.698951	0.397786	0.632503	-4.57811	3.35519e-07	4.58401e-06	0.314703	0.678305	0.91238	-2.41849	0.00377508	0.111619
zfhx4	3.22475	2.29184e-15	2.51976e-13	1.16275	0.00386675	0.0257267	-0.163897	0.696734	0.912918	-2.062	6.09556e-08	2.53742e-06	-3.38865	2.65098e-15	1.63742e-13	-1.32665	0.00173788	0.00897661	0.147056	0.735318	0.931818	0.579862	0.161849	0.685788
pex2	-0.171447	0.787449	0.927776	-0.383486	0.575269	0.789706	-0.146559	0.84253	0.963397	-0.212039	0.764362	0.888423	0.0248878	0.945372	0.989014	0.236927	0.728202	0.837859	0.445365	0.526886	0.844666	0.652693	0.338418	0.848236
si:dkey-7n6.2	-1.79607	0.00170635	0.013432	-1.88285	0.000619131	0.00568482	-0.358098	0.491812	0.807351	-0.0867755	0.881497	0.948559	1.43797	0.0148892	0.0608879	1.52475	0.00727422	0.0289257	0.111072	0.842372	0.963719	0.205635	0.741406	0.968651
zc2hc1a	0.685125	0.0449363	0.175088	-0.146471	0.686375	0.856584	0.248044	0.461441	0.789735	-0.831596	0.0120322	0.0660242	-0.437082	0.207215	0.420703	0.394515	0.273851	0.449721	-0.210894	0.527233	0.844813	0.283509	0.430329	0.893528
dap	1.01759	0.0510797	0.191262	0.454513	0.376737	0.633704	0.314493	0.536836	0.835135	-0.563077	0.257564	0.506555	-0.703097	0.184568	0.389613	-0.14002	0.783528	0.875541	-0.418303	0.413226	0.780737	0.383079	0.468984	0.90631
ankrd33ba	0.113946	0.984612	1	1.10374	0.491881	0.730105	-0.501229	0.752211	1	0.98979	0.46717	0.700839	-0.615174	0.732867	0.879314	-1.60496	0.319336	0.498425	-0.872143	0.368612	1	-0.393101	0.82086	0.978935
ropn1l	0.981229	0.300538	1	0.468041	0.542453	0.765876	-0.0190867	0.702947	1	-0.513188	0.646747	0.823346	-1.00032	0.214182	1	-0.487128	0.379051	0.559623	0.167036	0.916078	1	-0.24243	0.6759	1
si:rp71-1f1.4	1.49041	0.231339	0.505959	0.931292	0.443016	0.689523	0.725331	0.519885	1	-0.559119	0.624388	0.810072	-0.76508	0.623732	0.807021	-0.205961	0.947915	0.972332	0.396366	0.693643	1	-0.720329	0.567151	1
apoob	-0.314361	0.515302	0.770355	-0.330318	0.48093	0.721425	-0.437342	0.32644	0.695062	-0.015957	0.969232	0.990181	-0.122981	0.773922	0.901708	-0.107024	0.796561	0.884376	0.455022	0.318628	0.715268	0.578609	0.218071	0.753121
sat1b	0.76643	0.0984243	0.301577	0.932159	0.0440999	0.163586	-0.725327	0.106903	0.41468	0.16573	0.724336	0.867141	-1.49176	0.00186182	0.0109178	-1.65749	0.000496792	0.00307975	-0.303997	0.508768	0.835343	-0.991182	0.0307549	0.347467
acot9.1	0.363692	0.555471	0.796735	-0.56726	0.334889	0.594683	-0.614348	0.292715	0.667325	-0.930952	0.103932	0.290956	-0.97804	0.114554	0.281319	-0.0470881	0.94449	0.97009	0.037068	0.950284	0.99161	0.557994	0.350579	0.855344
acot9.2	-0.663064	0.269094	0.551143	-1.71785	0.00475263	0.0303749	1.36445	0.0195136	0.160985	-1.05478	0.0785134	0.2427	2.02751	0.00103853	0.00667798	3.0823	6.13471e-07	7.99154e-06	-0.575387	0.31475	0.71204	0.56571	0.358444	0.859974
abhd10b	-0.830092	0.111931	0.328648	-1.31769	0.0106606	0.0571896	0.81047	0.100952	0.404645	-0.487597	0.331864	0.58484	1.64056	0.0019794	0.0115039	2.12816	4.82441e-05	0.000396805	-0.341056	0.4898	0.823832	0.639314	0.222239	0.757594
tagln3b	-0.927962	0.242526	0.519122	-0.214504	0.629417	0.824869	-4.41425	4.517e-05	0.00217515	0.713458	0.458605	0.695203	-3.48629	0.00223977	0.012741	-4.19975	0.000249854	0.00168883	0.292034	0.704112	0.920753	-2.0209	0.0697781	0.498858
c1qtnf9	0.264746	0.494438	1	1.62365	0.159488	0.384452	0	1	1	1.3589	0.447991	0.6867	-0.243052	0.650458	1	-1.60195	0.245106	0.41786	0	1	1	-1.23577	0.533144	1
spata13	2.55914	6.4189e-07	1.28058e-05	-1.03508	0.0438899	0.163073	-0.90484	0.0757442	0.345738	-3.59422	1.81121e-13	2.68256e-11	-3.46398	6.33273e-11	1.81811e-09	0.130243	0.814061	0.895077	0.164758	0.746256	0.93549	0.29998	0.569137	0.93803
LOC100331291	1.12706	0.470108	0.738198	-0.211653	0.789746	0.910312	-0.967283	0.426643	1	-1.33871	0.281676	0.533512	-2.09434	0.142398	0.328637	-0.75563	0.576911	0.727869	-0.857591	0.468189	1	-1.11125	0.386276	0.872247
flt1	-0.308345	0.598053	0.823458	-0.89799	0.135141	0.346308	2.77572	1.98333e-06	0.000163082	-0.589645	0.316828	0.569038	3.08406	5.83655e-07	8.35989e-06	3.67371	2.06981e-09	4.44845e-08	-1.53373	0.00864108	0.162316	-0.360492	0.597057	0.945099
pan3	-0.0338787	0.926716	0.985112	-0.0051924	0.980733	0.992337	0.352008	0.392428	0.744536	0.0286863	0.942916	0.978386	0.385886	0.367632	0.604429	0.3572	0.399329	0.578578	-0.855828	0.0392768	0.316715	-0.371507	0.396367	0.874695
flt3	-0.354884	0.378244	0.660973	-0.894571	0.144156	0.361198	-2.25295	0.00835445	0.0928793	-0.539687	0.539128	0.75407	-1.89806	0.0553134	0.167773	-1.35838	0.158419	0.308814	0.718186	0.433743	0.790997	0.62824	0.41633	0.886502
urad	-0.787897	0.571739	0.807033	1.71906	0.170519	0.40111	-0.885363	0.411341	1	2.50695	0.068356	0.22131	0	1	1	-2.60442	0.047414	0.126398	0.653129	0.641813	1	1.72176	0.363114	0.862918
pdx1	-0.0375288	0.993465	1	3.19823	1.77551e-06	3.68423e-05	0.65575	0.367481	0.72649	3.23575	1.37527e-06	4.05614e-05	0.693279	0.394797	0.629233	-2.54248	0.000235462	0.00160581	-1.52394	0.043757	0.330624	-3.76763	1.05129e-07	2.54837e-05
si:ch211-140b10.6	-0.148303	0.766881	0.918715	0.180485	0.692331	0.860221	-0.0356906	0.941388	0.991464	0.328788	0.471421	0.703363	0.112613	0.827311	0.930266	-0.216175	0.648965	0.783056	-0.0447869	0.921144	0.984398	0.0623557	0.903839	0.990711
lnx2a	0.885219	0.118701	0.340824	-0.426615	0.461243	0.705763	-0.697137	0.206803	0.572514	-1.31183	0.0162042	0.081616	-1.58236	0.00663024	0.0315327	-0.270522	0.62416	0.764224	1.36007	0.0149785	0.207226	-0.583674	0.304281	0.8275
rpl21	0.312886	0.216048	0.487112	-0.137732	0.614126	0.814862	0.0777438	0.76156	0.934566	-0.450618	0.0687043	0.222191	-0.235142	0.350649	0.586813	0.215476	0.432318	0.608555	-0.28601	0.24762	0.654911	-0.0143391	0.929308	0.993008
usp12a	0.136322	0.70982	0.889005	0.0906833	0.800739	0.914677	0.307048	0.39603	0.747057	-0.0456391	0.896559	0.955851	0.170725	0.658333	0.830821	0.216364	0.567586	0.720969	-0.405718	0.263027	0.668843	-0.512136	0.16737	0.694787
wasf3b	-0.18421	0.709192	0.888878	-0.847202	0.101605	0.288713	2.16637	1.70789e-05	0.00100581	-0.662992	0.189601	0.420713	2.35058	9.58329e-06	0.000106072	3.01357	1.09468e-08	2.03958e-07	-2.00416	6.79244e-05	0.0100344	0.0502006	0.893962	0.989625
cdk8	-0.103811	0.742939	0.905837	0.0759999	0.793773	0.911433	0.185703	0.529641	0.830944	0.179811	0.53879	0.753701	0.289514	0.361258	0.598125	0.109703	0.730218	0.838997	-0.403969	0.171021	0.575861	-0.412854	0.172707	0.702709
rnf6	1.0064	0.143193	0.382295	0.69494	0.312379	0.572928	1.08891	0.0752213	0.344816	-0.311458	0.608216	0.7997	0.0825118	0.696728	0.856851	0.39397	0.392323	0.571988	-0.890075	0.15179	0.551499	-0.77284	0.278617	0.807769
atp8a2	-1.29016	0.00426702	0.0283194	0.622411	0.193584	0.433749	0.875384	0.053241	0.287004	1.91257	7.29268e-06	0.000169189	2.16554	2.13073e-06	2.69741e-05	0.252974	0.50512	0.671445	0.124147	0.810337	0.953865	-1.38332	0.0036893	0.110219
shisa2	1.81996	0.00841887	0.0492866	-0.274237	0.761802	0.8979	-1.27022	0.0669844	0.325233	-2.0942	0.00209692	0.0173028	-3.09019	1.84712e-05	0.000192375	-0.995987	0.146885	0.292467	1.82625	0.00985828	0.170992	0.536492	0.468866	0.90631
usf3	-0.106326	0.772158	0.920462	0.513584	0.236946	0.487405	0.313053	0.451947	0.78239	0.619909	0.119374	0.316662	0.419378	0.308872	0.543078	-0.200531	0.674853	0.801704	-0.0250246	0.964866	0.996716	-0.251403	0.591734	0.94468
naa50	0.995068	0.0224186	0.104641	-0.162336	0.728695	0.880144	0.700179	0.0982041	0.398578	-1.1574	0.0059201	0.0386424	-0.294889	0.489845	0.710561	0.862514	0.0557796	0.142885	-0.231751	0.582214	0.872178	0.443722	0.326469	0.840073
atp6v1ab	0.22288	0.624795	0.839972	1.1053	0.0150313	0.0741552	-0.903174	0.0496788	0.277298	0.882424	0.0442476	0.165546	-1.12605	0.0190404	0.0744133	-2.00848	2.27389e-05	0.000205464	1.09867	0.0173106	0.220481	0.202033	0.66534	0.958866
gramd1c	0.528154	0.491012	0.753029	1.51182	0.0341049	0.136413	-1.3856	0.0639502	0.31733	0.98367	0.129576	0.333302	-1.91375	0.0127829	0.053791	-2.89742	0.000148933	0.00107945	-0.263146	0.766342	0.94123	-0.0496845	0.983588	0.99956
zdhhc23b	0.82874	0.134849	0.369631	0.164098	0.745297	0.888139	0.0246145	0.974287	1	-0.664642	0.215595	0.455551	-0.804125	0.156667	0.350978	-0.139483	0.776735	0.871046	-1.19068	0.0411348	0.323438	-0.145123	0.778604	0.975036
ccdc191	-0.171269	0.856701	0.958725	0.342485	0.638143	0.829984	-1.47496	0.0751002	0.344603	0.513753	0.503476	0.727087	-1.30369	0.123871	0.29818	-1.81744	0.0314026	0.0923641	2.10004	0.0129823	0.194341	0.947006	0.234573	0.770026
qtrtd1	0.459947	0.531045	0.781482	-0.230302	0.697379	0.863025	-0.808387	0.249233	0.621534	-0.690249	0.277256	0.528594	-1.26833	0.0818779	0.222508	-0.578085	0.420389	0.597607	0.899763	0.207357	0.616205	0.481582	0.45748	0.902918
zgc:66014	-0.124115	0.710764	0.889494	-0.400258	0.241126	0.49264	-0.352543	0.30635	0.679168	-0.276142	0.404365	0.651262	-0.228428	0.533061	0.744513	0.0477146	0.884415	0.936706	0.0185582	0.952459	0.992556	-0.202948	0.571546	0.938306
tnfrsf11a	1.77038	0.0510007	0.191074	0.406644	0.687438	0.85742	-0.228912	0.732739	0.923821	-1.36373	0.103087	0.289127	-1.99929	0.0249694	0.0918642	-0.635555	0.470288	0.641114	2.03614	0.00978556	0.170787	1.32578	0.10696	0.592383
zgc:112332	-0.211798	0.818581	1	1.51503	0.265603	1	-0.114074	0.830395	1	1.72683	0.173517	1	0	1	1	-1.62911	0.203782	1	1.53272	0.297755	1	-0.385685	0.774653	1
sec61g	-0.0614045	0.868303	0.962735	-0.460144	0.132471	0.341994	0.194413	0.503354	0.81474	-0.39874	0.164668	0.386058	0.255817	0.427981	0.658691	0.654557	0.0341294	0.0985131	-0.800422	0.00546243	0.134683	-0.202607	0.478968	0.910839
tpk1	-1.04766	0.181016	0.438993	0.0796696	0.870269	0.94836	-0.703181	0.243715	0.614703	1.12733	0.11735	0.313367	0.344474	0.820377	0.926751	-0.782851	0.20685	0.371252	0.288505	0.781859	0.945547	0.109833	0.924807	0.99298
ncoa2	-0.932218	0.0205109	0.0977199	-1.15489	0.00388298	0.0257927	0.760195	0.0521823	0.284175	-0.222673	0.568854	0.774449	1.69241	3.91056e-05	0.000377	1.91509	2.63812e-06	2.96742e-05	-0.52817	0.175783	0.58068	-0.0852601	0.855085	0.983155
tram1	0.338637	0.502735	0.761535	-0.499318	0.34563	0.604659	-1.16438	0.0205948	0.167228	-0.837955	0.0923152	0.269301	-1.50302	0.00449907	0.0228392	-0.665063	0.201875	0.364789	0.597866	0.236519	0.644623	0.449755	0.398913	0.875953
xkr9	0.258989	0.773955	0.921187	2.24824	0.0147864	0.0731763	-1.1479	0.256305	1	1.98925	0.0246515	0.110132	-1.40689	0.172502	0.372925	-3.39614	0.00207354	0.0103774	-0.30635	0.752331	1	-0.761778	0.407542	0.880166
eya1	-0.293428	0.733568	0.901655	1.5706	0.129957	0.337679	0.164432	0.869162	0.969865	1.86403	0.0524129	0.185275	0.45786	0.623029	0.806699	-1.40617	0.186282	0.345154	-0.0378746	0.940954	0.989067	0.875908	0.380188	0.869481
flj11011l	0.369188	0.464716	0.732895	0.435094	0.384321	0.640661	-0.367468	0.464352	0.791028	0.0659064	0.892573	0.954129	-0.736656	0.158762	0.35405	-0.802563	0.120325	0.253329	0.488983	0.329743	0.725597	0.308206	0.547216	0.929171
tceb1a	-0.724322	0.125697	0.354203	-0.135882	0.800201	0.914368	-0.153115	0.707561	0.91636	0.588439	0.180714	0.408404	0.571207	0.250931	0.478961	-0.0172326	0.914461	0.953192	-0.297461	0.501304	0.82981	-0.282659	0.502902	0.918979
dcaf11	-0.473126	0.310657	0.595883	0.909815	0.0499954	0.179598	-0.677718	0.132736	0.461958	1.38294	0.00192341	0.0162051	-0.204592	0.670095	0.839226	-1.58753	0.000779233	0.00453624	0.0904688	0.840433	0.9634	-0.164538	0.728424	0.966307
LOC792443	-3.02029	1.71298e-05	0.000248202	-2.4706	0.000314572	0.00320834	-0.170108	0.802782	0.950337	0.549694	0.406437	0.652654	2.85018	6.38318e-05	0.000580774	2.30049	0.000941653	0.00533882	0.718719	0.283534	0.686945	0.795125	0.231165	0.767315
psme1	-0.322303	0.306067	0.590646	0.414408	0.169686	0.399701	0.347017	0.242123	0.612582	0.736711	0.0127257	0.0685881	0.66932	0.0355502	0.120741	-0.0673912	0.811647	0.893841	-0.114007	0.700017	0.919327	0.0326873	0.932698	0.993611
pck2	0.844612	0.403502	0.681643	1.19379	0.227238	0.475629	-1.0914	0.248969	0.621246	0.349177	0.703508	0.855332	-1.93602	0.0558856	0.168942	-2.28519	0.0222357	0.0707026	1.02473	0.235006	0.643415	-0.00423154	0.89912	0.990219
si:dkeyp-28d2.4	0.267026	0.825363	0.944061	1.49968	0.146052	0.363918	0.115055	0.931372	0.989136	1.23266	0.198407	0.433073	-0.15197	0.899814	0.967457	-1.38463	0.193449	0.354045	1.54699	0.106945	0.483722	0.0346181	0.909626	0.991139
ccr9b	-0.307433	0.802033	1	0.987986	0.570108	1	0.0206998	0.988799	1	1.29542	0.398878	1	0.328133	0.797828	1	-0.967286	0.59188	1	-0.103444	0.936831	1	-1.38299	0.317479	1
LOC103909743	-0.291069	0.824666	1	0.329775	0.853792	1	-0.249042	0.878102	1	0.620844	0.670954	1	0.0420264	0.943494	1	-0.578818	0.742715	1	-0.0988708	0.937099	1	-0.938984	0.438087	1
ackr4b	0.334558	0.549744	0.793782	-1.16565	0.0241752	0.106432	-1.44607	0.00459845	0.0617567	-1.5002	0.00292879	0.0225043	-1.78062	0.00109004	0.00695662	-0.28042	0.627034	0.766046	0.373378	0.469238	0.811564	-0.295148	0.58769	0.943576
acad11	-1.60327	0.00302882	0.0214006	0.0213864	0.979925	0.99203	0.647427	0.201327	0.566123	1.62466	0.00165842	0.0144913	2.2507	3.97999e-05	0.000382189	0.626041	0.227502	0.396019	-0.504313	0.323796	0.720502	-0.454547	0.413584	0.883996
si:dkey-12l12.1	2.58021	0.00420881	0.0280167	1.52827	0.0689434	0.223495	1.73178	0.0440389	0.260085	-1.05193	0.255348	0.503981	-0.848425	0.354805	0.591442	0.203509	0.89737	0.943367	-1.14304	0.138897	0.537381	1.78848	0.159967	0.684458
myrip	-0.343614	0.807109	1	0.650487	0.665647	1	0.537897	0.886108	1	0.994101	0.493424	1	0.881512	0.714129	1	-0.11259	0.779948	1	-1.20312	0.397295	1	-0.172007	0.818518	1
zfand1	-0.545462	0.441592	0.713983	-0.209261	0.7821	0.907239	-0.226176	0.678536	0.904114	0.336201	0.603272	0.795861	0.319286	0.713848	0.868778	-0.0169152	0.902955	0.94663	0.167329	0.799285	0.950561	0.276942	0.75885	0.970261
chmp4c	-0.78872	0.748268	0.908436	1.89493	0.119863	0.32131	-1.75981	0.13285	1	2.68365	0.0622046	0.207617	-0.971087	0.268157	0.499276	-3.65473	0.00665291	0.0268574	0	1	1	-1.20813	0.306038	1
prlh2	1.58792	0.0025128	0.0184032	0.336932	0.534881	0.760792	0.134357	0.815205	0.953442	-1.25099	0.00703149	0.0440309	-1.45356	0.00789749	0.0365735	-0.202575	0.728304	0.837929	-0.00804957	0.990969	1	0.0408818	0.889277	0.989341
cpb1	3.69338	8.46456e-06	0.000131299	2.96295	0.000203679	0.00221554	-0.254761	0.468168	0.794422	-0.730425	0.409752	0.655109	-3.94814	1.8107e-06	2.3294e-05	-3.21771	4.03152e-05	0.000340076	-0.213093	0.902615	0.98058	-0.463368	0.722625	0.966033
si:ch73-361h17.1	0.255331	0.801665	0.933833	3.72537	0.000506334	0.00480676	-1.14921	0.168061	0.518061	3.47004	0.00479402	0.0329324	-1.40454	0.152183	0.344067	-4.87458	0.000106297	0.000803475	0	1	1	0.761982	0.807041	0.975547
plod3	0.65888	0.0359045	0.148347	0.404645	0.192483	0.432326	-0.188339	0.537337	0.835269	-0.254235	0.394816	0.642795	-0.847219	0.00837508	0.0383768	-0.592984	0.0618443	0.154471	-0.211094	0.494498	0.82676	0.321006	0.310302	0.830022
st8sia7.1p	-0.759762	0.435438	1	1.9407	0.253264	1	-0.0402779	0.956309	1	2.70046	0.0521953	1	0.719484	0.48705	1	-1.98097	0.255797	1	0.749451	0.578879	1	-2.29357	0.162743	1
st8sia7.1	2.24244	0.0436434	0.171539	0.137848	0.918299	0.969079	4.87655	1.60029e-05	0.000958634	-2.1046	0.0453796	0.16834	2.6341	0.0119704	0.051081	4.7387	2.17657e-05	0.000197369	-0.204749	0.834739	0.96142	1.34147	0.188827	0.721879
si:ch73-269m23.4	-0.274039	0.81162	0.937966	4.9897	5.15487e-06	9.18574e-05	2.05069	0.0533741	0.287262	5.26374	3.47907e-05	0.000627061	2.32473	0.0722008	0.203476	-2.93902	0.00661815	0.0267591	-0.305978	0.838995	0.96285	-2.71498	0.00554392	0.136285
slc1a7b	-0.460427	0.694442	1	0.162589	0.965976	1	0.0489415	0.937714	1	0.623015	0.638887	1	0.509368	0.644234	1	-0.113647	0.970499	1	-0.951007	0.525322	1	-1.22382	0.426532	1
podn	6.0241	1.0149e-10	4.66855e-09	4.23522	1.26501e-06	2.72164e-05	4.07885	1.3431e-05	0.000839175	-1.78888	0.0189248	0.0911412	-1.94525	0.0355636	0.120749	-0.15637	0.891705	0.940334	-0.144978	0.917852	0.983204	1.44306	0.0577266	0.458699
scp2b	-0.804356	0.0709928	0.240645	-2.0566	5.3287e-06	9.42973e-05	0.105422	0.822031	0.956247	-1.25225	0.00446149	0.0312182	0.909779	0.0467829	0.147815	2.16203	2.68125e-06	3.00449e-05	0.978488	0.0262959	0.263105	1.58943	0.000476257	0.0297535
LOC110437716	-0.996996	0.408331	0.685986	0.86066	0.39049	0.646305	1.32863	0.245079	1	1.85766	0.110534	0.301792	2.32563	0.0809401	1	0.467972	0.787658	0.878434	-0.369278	0.668629	1	0.124532	0.858835	1
si:ch211-66i15.4	-0.465178	0.99294	1	-0.579843	0.825602	0.928077	0.134019	0.766007	1	0	1	1	0.599197	0.798028	1	0.713862	0.629456	0.767903	1.08168	0.943245	1	1.55058	0.646515	1
taf8	-0.397373	0.487706	0.750796	-0.12879	0.812892	0.921196	0.23649	0.662798	0.89598	0.268583	0.625969	0.810631	0.633863	0.272351	0.504058	0.365279	0.511338	0.676456	0.446362	0.428199	0.788077	0.243466	0.644841	0.956004
ankrd52a	-0.240189	0.625609	0.840502	-0.0779555	0.800014	0.914307	-0.387505	0.545481	0.840445	0.162234	0.797524	0.905941	-0.147316	0.892354	0.963459	-0.30955	0.713036	0.828525	-0.0453776	0.995255	1	-0.280944	0.787904	0.975141
slc39a5	0	1	1	1.96347	0.141138	1	0	1	1	1.98493	0.198528	1	0	1	1	-1.92174	0.221637	1	0	1	1	-1.3817	0.368768	1
rnf41	0.853514	0.0165961	0.0829181	0.357906	0.307672	0.567605	0.276804	0.429402	0.771591	-0.495608	0.144651	0.356916	-0.57671	0.111334	0.275694	-0.0811019	0.810943	0.893524	0.0177909	0.961033	0.99468	-0.0112652	0.964577	0.997233
dgkaa	1.3448	0.0128229	0.0679518	0.370239	0.49819	0.734988	-0.685503	0.195509	0.557698	-0.974557	0.0541022	0.189316	-2.0303	0.000247368	0.00193275	-1.05574	0.0547307	0.14094	1.04135	0.0495613	0.349637	-0.321238	0.557227	0.934118
grasp	0.224321	0.726454	0.898081	-0.437719	0.490692	0.729241	-0.47203	0.441773	0.777249	-0.66204	0.278378	0.529971	-0.696351	0.284849	0.5181	-0.0343114	0.957419	0.977032	-0.339603	0.580137	0.871348	-0.372011	0.561227	0.93585
nr4a1	-0.465906	0.519789	0.773192	-1.5109	0.0379395	0.147004	-0.41125	0.561991	0.849126	-1.04499	0.137907	0.346744	0.0546562	0.929395	0.981507	1.09965	0.134439	0.274369	-1.50067	0.032379	0.290722	-0.518329	0.482303	0.912567
zgc:92658	-1.25678	0.5072	1	-1.60872	0.348733	0.607599	-2.70933	0.0461142	1	-0.351937	0.786791	0.899843	-1.45255	0.200738	1	-1.10062	0.285222	0.462571	1.3191	0.275627	1	-0.961925	0.392823	1
zgc:56699	0.717757	0.213255	0.483065	1.15756	0.0723533	0.230347	-2.06919	0.011734	0.116088	0.439801	0.605182	0.797224	-2.78695	0.00124565	0.007778	-3.22675	0.000200646	0.00139537	1.02881	0.214555	0.624776	-1.16662	0.093337	0.560888
letmd1	-0.547059	0.132834	0.36637	0.316887	0.363059	0.620759	0.0869506	0.80286	0.950337	0.863947	0.0121521	0.0664998	0.63401	0.0897706	0.236792	-0.229937	0.519171	0.682332	0.412068	0.235347	0.643743	-0.462324	0.191694	0.725697
cd63	1.40241	0.00362919	0.0248614	0.234331	0.593398	0.801987	-0.207772	0.652652	0.891321	-1.16808	0.0126662	0.0684078	-1.61018	0.00100482	0.00649962	-0.442103	0.340182	0.520588	0.458334	0.354684	0.743234	0.758522	0.143991	0.660938
mylk2	-5.09656	1.84867e-11	1.01071e-09	-4.01848	9.30132e-08	2.83323e-06	0.573373	0.432707	0.772506	1.07809	0.132057	0.337179	5.66994	1.92281e-13	8.42251e-12	4.59185	1.84983e-09	4.03939e-08	-0.740592	0.310824	0.709583	-1.79722	0.0180904	0.260734
myb	-0.312298	0.6714	0.867932	-0.281961	0.719004	0.874173	-2.33304	0.0236871	0.18198	0.0303367	0.942758	0.978386	-2.02074	0.068401	0.19566	-2.05107	0.0575316	0.14634	3.33093	0.00037514	0.0307016	0.545403	0.391377	0.874196
hbs1l	0.557924	0.125555	0.353852	0.525615	0.145187	0.362594	0.373979	0.286777	0.661605	-0.0323096	0.925589	0.968868	-0.183945	0.619286	0.804391	-0.151636	0.679007	0.804674	0.0742342	0.832128	0.960448	-0.309337	0.394762	0.874644
aldh8a1	0.727881	0.405618	0.683809	1.73658	0.0481236	0.17449	-0.960136	0.25844	0.63098	1.0087	0.238358	0.484594	-1.68802	0.0618185	0.181552	-2.69672	0.002968	0.0140294	0.947231	0.297832	0.699045	0.157136	0.925913	0.99298
sgk1	0.447745	0.163991	0.414342	0.711927	0.0272582	0.116235	-0.508488	0.103287	0.407589	0.264182	0.403035	0.649809	-0.956234	0.00369862	0.0193789	-1.22042	0.000197274	0.00137333	-0.452727	0.150412	0.550027	-0.647281	0.0454067	0.417445
slc2a12	-1.13176	0.0718247	0.242281	0.888916	0.135768	0.347348	-0.447425	0.452741	0.783032	2.02067	0.000630996	0.00685298	0.684334	0.290006	0.523626	-1.33634	0.0296239	0.0885598	-0.038133	0.945384	0.990618	-0.654193	0.270297	0.802394
tbpl1	0.0457266	0.891656	0.972468	0.260263	0.556585	0.776416	-0.251017	0.583377	0.85789	0.214537	0.645727	0.822665	-0.296744	0.520846	0.735312	-0.511281	0.275641	0.451645	0.560385	0.23619	0.644227	-0.0125681	0.933336	0.993611
tcf21	-0.827659	0.0851338	0.272914	-0.768198	0.105507	0.295567	-0.969961	0.0388984	0.243387	0.059461	0.896175	0.95555	-0.142302	0.778606	0.90454	-0.201763	0.683671	0.807916	-0.233165	0.624853	0.890275	1.0517	0.0277458	0.331254
eya4	-1.11432	0.0201402	0.0964871	-1.19171	0.0120406	0.0629726	-0.659681	0.17576	0.530235	-0.0773897	0.872352	0.944186	0.454637	0.339675	0.575559	0.532026	0.2637	0.438691	0.127415	0.798351	0.95028	0.221839	0.633928	0.954674
rps12	-0.0533376	0.901019	0.976297	-0.300135	0.336387	0.596111	0.0648763	0.830731	0.959281	-0.246797	0.384905	0.633554	0.118214	0.746237	0.886825	0.365011	0.249742	0.423293	-0.658071	0.0214307	0.241487	-0.0134456	0.91618	0.991963
zgc:153284	-0.913519	0.763106	0.916252	1.67692	0.0273197	0.116305	-0.086488	0.738214	0.925617	2.59043	0.0461935	0.170301	0.827031	0.96469	0.998236	-1.7634	0.027189	0.0826588	0.634493	0.60154	0.879203	0.292083	0.952364	0.996442
sh3bgrl2	3.76119	4.56284e-09	1.49922e-07	2.59754	3.40578e-05	0.000473864	-0.839053	0.194944	0.55744	-1.16365	0.0654125	0.215095	-4.60024	3.86202e-12	1.34552e-10	-3.43659	1.28116e-07	1.92824e-06	-0.157343	0.765158	0.940638	0.561804	0.432757	0.895559
lca5	0.799212	0.262099	0.543196	-0.484785	0.473471	0.715569	-0.0618884	0.936374	0.99036	-1.284	0.0503432	0.18033	-0.861101	0.244125	0.470506	0.422896	0.53854	0.697985	0.040183	0.925222	0.98569	0.765474	0.247642	0.783346
hmgn3	-2.07097	0.000105576	0.00123398	-1.38305	0.00855139	0.0482956	-0.955698	0.0637193	0.316682	0.68792	0.18049	0.408109	1.11527	0.038632	0.128576	0.427352	0.411008	0.588855	-0.50998	0.321905	0.718539	0.0637603	0.889132	0.989302
phip	0.740014	0.0320131	0.136265	0.410519	0.229	0.477732	0.511001	0.12569	0.449638	-0.329495	0.316931	0.569072	-0.229013	0.509359	0.725887	0.100482	0.779781	0.873121	-0.294516	0.376208	0.757894	-0.230273	0.501157	0.918979
si:dkey-261l7.2	-0.196512	0.890331	0.971773	1.63769	0.207211	0.451874	-0.268798	0.841759	1	1.8342	0.158217	0.376834	-0.0722856	0.950617	0.991904	-1.90648	0.176225	0.33247	0.362889	0.745502	1	0.388938	0.814454	1
irak1bp1	-0.742616	0.327524	0.612551	0.669877	0.278347	0.535851	-0.642805	0.329528	0.697677	1.41249	0.0436882	0.164204	0.0998115	0.962254	0.997232	-1.31268	0.0581329	0.147494	0.384584	0.574448	0.86923	0.718603	0.310511	0.830022
cables2a	0.774249	0.208848	0.476733	0.296121	0.620034	0.819054	-0.225449	0.713554	0.919118	-0.478128	0.418276	0.662981	-0.999698	0.115465	0.282707	-0.52157	0.402209	0.581277	-0.567313	0.362022	0.747279	-0.607385	0.326256	0.840073
LOC556532	-0.224473	0.699332	1	1.17071	0.434096	1	-0.0314958	0.878269	1	1.39519	0.228724	1	0	1	1	-1.20221	0.368308	1	0	1	1	-0.407429	0.850905	1
myt1a	-2.23015	0.04997	0.188305	1.67263	0.173672	0.405161	-0.904962	0.445438	1	3.90278	0.00162981	0.0142846	1.32518	0.232204	0.45452	-2.57759	0.0468041	0.125033	0.805964	0.48362	1	-0.609546	0.715073	0.963448
pcmtd2	0.173986	0.772722	0.92075	0.141903	0.811174	0.920526	0.463747	0.435747	0.773911	-0.0320834	0.955328	0.983371	0.289761	0.648944	0.824218	0.321844	0.60642	0.751189	0.307915	0.604053	0.880321	0.0633444	0.92504	0.99298
asxl1	0.111536	0.804854	0.935099	0.413559	0.31226	0.572761	-0.138	0.734672	0.924502	0.302024	0.423647	0.668076	-0.249535	0.568823	0.771532	-0.551559	0.186827	0.345853	0.218884	0.573193	0.868874	-0.143603	0.757071	0.970261
thap3	-1.22467	0.157002	0.404064	-1.00644	0.231807	0.481121	-0.0664398	0.92864	0.988161	0.218229	0.789927	0.90152	1.15823	0.194176	0.402926	0.940002	0.279543	0.456028	0.480583	0.562846	0.863602	0.898965	0.304507	0.8275
dnajc11a	-0.798621	0.0556614	0.20332	-0.71473	0.0830924	0.253057	0.861309	0.0311347	0.214183	0.0838908	0.833023	0.924029	1.65993	9.17417e-05	0.000804435	1.57604	0.000168844	0.0011991	-0.299919	0.449975	0.800509	0.207711	0.609978	0.948247
camta1a	-1.17615	0.269099	0.551143	-0.49097	0.641249	0.831685	-1.18442	0.25277	0.624917	0.68518	0.494103	0.720429	-0.00827437	0.988164	1	-0.693454	0.513597	0.678051	-0.465579	0.640925	0.896442	-0.993589	0.344102	0.851477
LOC103909694	2.09747	0.0120003	0.0644978	1.76842	0.0267103	0.114547	0.50224	0.751104	1	-0.32905	0.675933	0.83842	-1.59523	0.0301801	0.106512	-1.26618	0.0608709	0.152711	0.0460439	0.984511	1	-0.139446	0.308062	0.829076
ccdc187	-0.633645	0.11087	0.326059	-1.92071	9.25243e-07	2.07586e-05	-0.837374	0.0256033	0.191102	-1.28706	0.000609212	0.00666221	-0.203728	0.595742	0.788449	1.08333	0.00663064	0.0267833	-0.225684	0.548442	0.855368	0.0330284	0.942488	0.995088
tnfrsf9a	1.18219	0.17686	0.431848	1.55162	0.0766648	0.23909	-1.0491	0.233354	0.603409	0.369435	0.670445	0.835785	-2.23129	0.0143	0.0589585	-2.60072	0.00408745	0.0181183	1.58432	0.0691623	0.402024	-0.245947	0.770744	0.974128
dvl1a	0.0228562	0.980951	1	-0.016221	0.942604	0.979237	1.112	0.0570932	0.298241	-0.0390772	0.958399	0.984753	1.08915	0.0489238	0.15295	1.12822	0.0416918	0.114689	-0.284008	0.684001	0.915057	0.568191	0.247954	0.78362
kif1b	0.534386	0.234859	0.510661	-0.653893	0.138321	0.351416	0.458365	0.283416	0.65856	-1.18828	0.00530631	0.0356329	-0.076021	0.874903	0.956179	1.11226	0.0130597	0.0468207	0.206108	0.624695	0.890262	0.607028	0.170972	0.700364
pgd	0.108034	0.720028	0.894836	0.297092	0.33433	0.593949	0.0274617	0.932879	0.989446	0.189058	0.531512	0.748551	-0.080572	0.785188	0.908897	-0.26963	0.385211	0.564844	-0.334082	0.2729	0.679004	-0.394537	0.205191	0.742519
sst6	0.161106	0.667592	0.865861	1.34687	0.15406	0.376166	-1.29227	0.30713	0.679317	1.18577	0.316633	0.568994	-1.45338	0.189327	0.396686	-2.63914	0.026759	0.0816554	-0.11842	0.692398	0.916885	-0.274748	0.546671	0.928878
tardbpl	0.287951	0.496695	0.756932	0.727426	0.0865752	0.260107	0.270214	0.513965	0.82121	0.439475	0.284825	0.536962	-0.0177367	0.9563	0.9946	-0.457212	0.284933	0.462238	-0.733316	0.0753184	0.420278	-0.978537	0.0225568	0.295747
si:ch211-129o18.4	-0.114643	0.79953	0.933458	0.688068	0.553489	0.774139	0.119636	0.920527	0.984781	0.802711	0.360622	0.611782	0.234279	0.729417	0.877325	-0.568432	0.638019	0.774466	-0.873686	0.380998	0.760338	-1.75986	0.0766869	0.51527
nadl1.2	-0.221869	0.728305	0.898759	2.12787	0.0176007	0.0840568	-2.85704	0.00434259	0.0592332	2.34974	0.0028063	0.0217695	-2.63517	0.00817182	0.037595	-4.98491	3.35845e-06	3.66294e-05	0.253819	0.756376	0.937808	-1.00119	0.273543	0.804503
huwe1	0.0418567	0.953204	0.994799	0.290783	0.574921	0.789613	0.596439	0.208896	0.574727	0.248927	0.60171	0.794877	0.554582	0.259936	0.489756	0.305655	0.520888	0.683475	-0.260975	0.592945	0.877012	-0.277133	0.60581	0.946424
tmem107l	-0.553145	0.39674	0.675833	-0.848851	0.168887	0.398463	0.599031	0.28938	0.66331	-0.295707	0.63108	0.81346	1.15218	0.08031	0.219711	1.44788	0.0217772	0.0696454	-0.322678	0.554483	0.859486	0.993369	0.11854	0.616694
zgc:153867	2.21146	1.56876e-15	1.7735e-13	1.02575	0.000180257	0.00199798	0.1417	0.599554	0.866443	-1.18571	8.1505e-06	0.000185098	-2.06976	1.99762e-13	8.73065e-12	-0.88405	0.0014225	0.00759061	-0.143707	0.584276	0.872833	0.557407	0.0500311	0.430992
znf385a	-0.160024	0.770227	0.919763	-0.158053	0.77214	0.90224	-3.4038	5.09125e-07	5.37882e-05	0.00197099	0.995417	1	-3.24378	3.48705e-06	4.22764e-05	-3.24575	2.90186e-06	3.23221e-05	0.260078	0.684663	0.915057	0.327957	0.608109	0.947541
b4galnt1a	0.153194	0.810084	0.937825	0.273987	0.640064	0.83099	3.00668	3.499e-08	5.44595e-06	0.120793	0.81802	0.916173	2.85349	5.56541e-07	8.02248e-06	2.7327	9.8652e-07	1.22203e-05	0.642344	0.216795	0.625858	1.57043	0.00441622	0.12048
c1galt1a	-4.26875	2.49381e-05	0.000345337	-2.18479	0.0099692	0.0543243	0.497524	0.541656	0.838333	2.08397	0.0264551	0.115699	4.76628	3.92354e-06	4.69578e-05	2.68231	0.00193695	0.00981047	-0.205012	0.763013	0.939656	-1.70915	0.076008	0.514445
slc26a10	1.28846	0.215164	0.485996	3.09442	0.00533356	0.0332863	2.9372	0.00808236	0.0908979	1.80596	0.0986672	0.281369	1.64875	0.15866	0.353904	-0.157211	0.895033	0.941948	-0.998219	0.394698	0.77048	0.474713	0.643718	0.955949
si:dkey-157g16.6	1.59782	0.0681682	0.23405	-0.034594	0.921351	0.970541	-1.79675	0.0459056	0.26621	-1.63241	0.0368372	0.145696	-3.39457	0.000332591	0.00248832	-1.76216	0.0494856	0.130407	0.84116	0.335002	0.730313	0.7428	0.343126	0.851303
stat6	0.622763	0.114373	0.333131	1.1716	0.00249475	0.0181913	-0.647502	0.100306	0.403445	0.548835	0.130493	0.334624	-1.27026	0.00168453	0.0100497	-1.8191	5.3863e-06	5.637e-05	0.2215	0.572329	0.868624	-0.406952	0.3072	0.828803
mipa	-0.784851	0.716816	0.892691	1.54804	0.133792	0.344318	-0.823828	0.555144	1	2.33289	0.0713153	0.227895	0	1	1	-2.37187	0.0523695	0.136064	2.43925	0.0811116	1	-0.365538	0.671459	1
ptges3a	-0.622987	0.308754	0.593744	0.563506	0.298047	0.556887	-0.75019	0.178153	0.53349	1.18649	0.0316822	0.13143	-0.127203	0.791441	0.912561	-1.3137	0.0211957	0.0682665	-0.353061	0.524837	0.842947	-1.26849	0.0265702	0.324224
zgc:66440	-1.03325	0.267387	0.549252	1.70348	0.0201176	0.0928387	-1.39424	0.0693439	0.330816	2.73673	0.000346186	0.00424457	-0.360985	0.537473	0.747434	-3.09772	5.95377e-05	0.000479091	-0.956623	0.219265	0.627314	-2.3014	0.00387288	0.112781
rnd1b	1.45305	0.0617976	0.219096	-0.618357	0.663255	0.844194	-2.57033	0.00342675	0.0506791	-2.0714	0.0158661	0.0804282	-4.02337	4.80788e-06	5.68468e-05	-1.95197	0.0184194	0.0610863	-0.0490552	0.998595	1	1.13781	0.227578	0.763038
adcy6b	2.24905	0.000930273	0.00804094	-0.503016	0.439211	0.686543	3.98454	9.65038e-10	2.4739e-07	-2.75206	4.2393e-06	0.000106218	1.73549	0.0021495	0.0123206	4.48756	2.50828e-13	1.16251e-11	-0.999208	0.0731413	0.413961	-0.265679	0.672681	0.958867
galnt6	0.298842	0.685466	0.875203	1.89922	0.008379	0.0476512	-2.41152	0.00654677	0.079473	1.60038	0.0195768	0.0932723	-2.71036	0.00258421	0.0143992	-4.31074	3.25236e-06	3.55671e-05	2.39324	0.00770958	0.155728	-0.674294	0.351721	0.855579
pkig	-3.12403	2.09985e-15	2.32144e-13	-2.47297	1.65253e-10	9.6422e-09	0.663191	0.0733894	0.341426	0.651068	0.0842883	0.254217	3.78722	2.48336e-21	5.52548e-19	3.13616	1.28779e-15	8.92243e-14	-0.404713	0.272907	0.679004	-0.302559	0.455359	0.902918
ttpal	-0.190571	0.648294	0.853501	-0.995162	0.020678	0.0946133	-0.397274	0.356594	0.718795	-0.804592	0.0537558	0.188524	-0.206704	0.656846	0.830018	0.597888	0.178126	0.335092	0.66669	0.12108	0.510494	0.735115	0.0906425	0.555279
hnf4a	0	1	1	1.80874	0.0662113	0.218167	0	1	1	1.81246	0.0965164	0.277064	0	1	1	-1.80224	0.107426	0.233231	0	1	1	-1.22043	0.38207	0.87058
r3hdml	-1.44581	0.224711	0.497672	-3.723	0.00268888	0.0193514	0.259977	0.609966	1	-2.27719	0.0438958	0.164712	1.70579	0.0949668	0.24671	3.98298	0.000745818	0.0043616	-1.67347	0.159156	1	1.03649	0.331721	0.843105
fitm2	-1.03178	0.0278483	0.12353	-1.3913	0.00283328	0.0202009	0.780552	0.0845319	0.368468	-0.359515	0.430669	0.672879	1.81234	0.00015146	0.00126088	2.17185	4.53355e-06	4.79862e-05	-0.738422	0.102461	0.476165	0.0267554	0.939096	0.994667
si:dkey-21c19.3	0.414088	0.43835	0.711213	0.391765	0.459386	0.704275	-0.977547	0.0583407	0.301781	-0.0223224	0.964749	0.987901	-1.39163	0.0104726	0.04573	-1.36931	0.0109824	0.0405401	0.653523	0.205642	0.614354	-0.785008	0.139735	0.653542
rbms2b	1.83682	1.65785e-06	3.00758e-05	0.129624	0.724859	0.877845	0.635008	0.0859685	0.371585	-1.7072	3.08897e-06	8.06804e-05	-1.20181	0.00199488	0.0115836	0.505384	0.19626	0.357774	-0.298414	0.416705	0.783012	0.266316	0.49511	0.916581
lrp1ab	0.658542	0.107398	0.319748	0.652036	0.108017	0.299845	-0.572608	0.144745	0.481527	-0.0065064	0.986626	0.996576	-1.23115	0.00307727	0.0166215	-1.22464	0.00296715	0.0140286	0.166358	0.671924	0.909696	1.73263	2.26473e-05	0.0027801
esyt1a	2.0517	0.000124289	0.00141792	1.13291	0.033663	0.135175	-0.51029	0.368787	0.727529	-0.918795	0.0508168	0.181391	-2.56199	3.88369e-06	4.65948e-05	-1.6432	0.00284165	0.0135417	-0.168236	0.814579	0.954987	-0.0731096	0.98075	0.999334
pa2g4b	0.726307	0.0105974	0.0588223	0.271389	0.329705	0.589266	0.494814	0.0720436	0.338559	-0.454919	0.0957998	0.27551	-0.231494	0.411007	0.64411	0.223425	0.453774	0.627007	-0.0173194	0.949694	0.99161	-0.0722889	0.784074	0.975141
erbb3b	1.78994	0.0635637	0.22377	3.61761	0.00084308	0.00739559	-0.676319	0.313874	0.683428	1.82767	0.112981	0.305815	-2.46626	0.0130952	0.0548692	-4.29393	0.000255313	0.00171939	1.02841	0.262257	0.668772	-2.32354	0.0555652	0.451487
si:dkey-151g10.3	0.0737303	0.926049	0.985112	-2.58318	2.56482e-05	0.000369172	1.58678	0.00667655	0.0803214	-2.65691	7.50366e-06	0.000173493	1.51305	0.0135889	0.0565585	4.16996	1.71654e-11	5.56894e-10	-1.07626	0.0698701	0.40399	1.14319	0.0540264	0.445311
fam3a	-0.619641	0.122213	0.347173	-0.349608	0.374646	0.632002	-0.00161452	0.996066	1	0.270034	0.479135	0.709127	0.618027	0.132856	0.31345	0.347993	0.388962	0.568506	0.0411862	0.915161	0.982767	0.404712	0.309659	0.830022
idh3g	-1.12227	0.00415703	0.0277829	-1.581	4.78881e-05	0.000639729	0.611977	0.102056	0.405802	-0.458724	0.224913	0.467554	1.73425	1.30959e-05	0.000140889	2.19297	2.69276e-08	4.60178e-07	-0.466994	0.211042	0.620639	0.380878	0.325928	0.840044
sdf4	0.659929	0.0319284	0.136013	0.32334	0.288115	0.546061	0.224957	0.448886	0.780953	-0.336589	0.250732	0.499047	-0.434972	0.164192	0.361632	-0.0983829	0.748577	0.851522	-0.0245411	0.933969	0.986964	-0.432904	0.158932	0.683258
ctdsp2	0.140616	0.695059	0.881881	0.332442	0.359131	0.617142	-1.08084	0.00245779	0.0406561	0.191826	0.587575	0.786062	-1.22146	0.00117859	0.00741306	-1.41328	0.000152254	0.00110078	0.814992	0.0225275	0.246606	-0.0700288	0.842789	0.980743
nckap5l	-0.094254	0.831278	0.946618	-1.08014	0.0649668	0.215282	-0.0156532	0.958698	0.996868	-0.98589	0.0893216	0.26405	0.0786008	0.872545	0.955187	1.06449	0.0772539	0.182852	0.407122	0.454228	0.802297	1.16319	0.0463028	0.420522
kansl2	0.602584	0.035521	0.147149	0.803615	0.00460278	0.0295466	0.0616828	0.828386	0.958482	0.201032	0.463015	0.698264	-0.540901	0.0644554	0.187413	-0.741932	0.0103764	0.0387648	0.0636023	0.820588	0.956682	-0.48399	0.0890979	0.551021
mlh3	-0.482709	0.322701	0.60789	1.05387	0.0248444	0.108642	-0.227196	0.635976	0.883444	1.53658	0.000774439	0.00803576	0.255513	0.617677	0.803228	-1.28107	0.00875745	0.0336391	-0.0748083	0.879677	0.974137	-0.699114	0.139001	0.652039
atp13a2	0.0256341	0.962526	0.997406	1.34098	0.00828244	0.0472862	0.0699623	0.888749	0.975249	1.31534	0.0069595	0.0436737	0.0443283	0.930328	0.981655	-1.27102	0.0142946	0.0501608	0.553523	0.266191	0.672006	-0.171742	0.739687	0.968166
szrd1	0.448038	0.435378	0.708574	-0.546812	0.273176	0.529287	-0.437901	0.382002	0.736081	-0.99485	0.049174	0.177622	-0.885939	0.109973	0.273223	0.108911	0.815067	0.895609	0.0206916	0.958222	0.994071	-0.0747178	0.914677	0.991808
LOC100535539	0.871979	0.378465	0.661218	-0.0841196	0.904419	0.963518	0.171227	0.93459	1	-0.956099	0.429971	0.672781	-0.700752	0.45246	1	0.255347	0.971873	0.986252	0.562029	0.542951	1	0.340895	0.911501	1
sult1st5	-0.634446	0.414672	0.691007	2.84995	2.48334e-05	0.000358453	-0.168894	0.793074	0.947291	3.48439	4.41148e-07	1.4953e-05	0.465552	0.586544	0.782839	-3.01884	1.82342e-05	0.000168637	-0.0871768	0.882102	0.974792	-1.78962	0.00691461	0.15451
tmem82	-0.685026	0.430086	0.703969	0.856154	0.273966	0.530123	5.02557	5.06514e-10	1.37962e-07	1.54118	0.0551419	0.19174	5.7106	1.2304e-10	3.32752e-09	4.16942	1.3035e-06	1.57274e-05	-1.44187	0.0828455	0.436809	-0.48332	0.480065	0.91153
spen	0.0795116	0.896506	0.974315	-0.0815997	0.847925	0.938361	-0.330982	0.488985	0.805696	-0.161111	0.736613	0.873532	-0.410494	0.433823	0.663665	-0.249382	0.636748	0.773501	0.731437	0.126658	0.519542	-0.0659774	0.918935	0.99235
epha2b	-0.382742	0.385616	0.667425	-0.766979	0.100311	0.286312	-0.874651	0.0790127	0.35453	-0.384237	0.415737	0.660828	-0.491909	0.368915	0.605485	-0.107672	0.869271	0.927167	0.62059	0.199007	0.606436	0.612821	0.171854	0.701212
ptpn11b	-0.080416	0.869489	0.963104	0.533697	0.310659	0.570798	-0.7431	0.144558	0.481056	0.614113	0.218971	0.459974	-0.662684	0.220025	0.437502	-1.2768	0.0166831	0.0565294	0.42278	0.403574	0.77576	-0.241885	0.654111	0.957876
agrn	-0.95202	0.0247149	0.112755	-1.59728	0.000155879	0.00176412	-0.000274005	0.996933	1	-0.645258	0.115108	0.309402	0.951746	0.027253	0.0984869	1.597	0.000196339	0.00136729	0.479106	0.235785	0.644132	0.678676	0.109425	0.597958
her9	-0.900314	0.112244	0.328941	-1.47968	0.00819469	0.0469073	0.747139	0.165968	0.515712	-0.579364	0.278962	0.53063	1.64745	0.00414746	0.0213198	2.22682	8.79677e-05	0.000678736	-1.6504	0.0021603	0.0820858	-0.32414	0.553171	0.932197
si:dkey-98j1.5	-6.84458	3.32168e-14	3.02122e-12	-4.40105	1.32925e-07	3.78919e-06	0.790157	0.885402	0.974329	2.44353	0.00438172	0.0307707	7.63474	2.8856e-14	1.51882e-12	5.1912	9.76112e-08	1.50572e-06	-1.25282	0.337589	0.731765	-0.324882	0.805495	0.975547
plekhn1	1.26291	0.0877758	0.27928	-0.114002	0.86807	0.94766	-0.422778	0.547023	0.8409	-1.37691	0.0491786	0.177622	-1.68568	0.024623	0.0908798	-0.308776	0.680585	0.805984	-0.657021	0.352361	0.741561	-0.610952	0.407516	0.880166
klhl17	0.623126	0.414673	0.691007	1.21792	0.106072	0.296377	-0.600979	0.437034	0.774721	0.594794	0.403874	0.650752	-1.22411	0.123592	0.297836	-1.8189	0.0211884	0.0682645	0.205991	0.788653	0.946906	-1.17431	0.122676	0.624325
noc2l	0.765054	0.0739266	0.247411	-0.492407	0.234878	0.485161	-0.189007	0.643099	0.886767	-1.25746	0.0017709	0.0152466	-0.954062	0.0282832	0.101259	0.3034	0.472821	0.643365	-0.0463387	0.915947	0.983032	0.111583	0.781909	0.975036
samd11	0.00156037	0.931829	0.987287	-0.0741613	0.848265	0.938389	-0.922025	0.164156	0.513837	-0.0757217	0.912478	0.962439	-0.923585	0.206712	0.420031	-0.847863	0.240653	0.411987	1.10859	0.0995866	0.471281	0.357583	0.551674	0.930933
rerea	0.34323	0.460675	0.729453	-0.597566	0.218248	0.465789	-0.190473	0.675171	0.902646	-0.940796	0.0400808	0.155124	-0.533703	0.262378	0.49284	0.407093	0.414817	0.592816	0.0103941	0.994666	1	-0.0941815	0.8251	0.97937
eno1a	-0.990043	0.110702	0.325894	-1.05191	0.087031	0.26108	1.08199	0.067631	0.326577	-0.0618671	0.91425	0.963115	2.07203	0.000996792	0.00646265	2.1339	0.000619281	0.00373157	-0.304302	0.606097	0.880603	0.555223	0.37728	0.868661
ca6	-2.53525	1.73018e-11	9.53741e-10	-2.81227	5.17242e-14	6.54129e-12	2.00323	2.35086e-08	3.82992e-06	-0.277022	0.449585	0.687787	4.53848	2.06845e-32	2.02501e-29	4.8155	5.31608e-37	9.87777e-34	-0.845504	0.0183544	0.226436	-0.677973	0.0823448	0.533278
slc2a5	0.0515805	0.913257	1	2.54267	0.112266	1	0.312887	0.790574	1	2.49109	0.135603	1	0.261306	0.88534	1	-2.22979	0.209688	1	-0.515351	0.622877	1	-2.33367	0.181764	1
gpr157	0.489289	0.387547	0.668711	0.0792965	0.884568	0.953917	0.350558	0.532151	0.832207	-0.409992	0.446195	0.685274	-0.138731	0.808847	0.921166	0.271261	0.640571	0.776504	-0.319605	0.569216	0.866703	0.234774	0.681987	0.959916
spsb1	0.250563	0.534396	0.783956	0.312709	0.43264	0.681573	0.608804	0.123775	0.4465	0.0621464	0.873619	0.944602	0.358241	0.394734	0.629233	0.296095	0.4746	0.644849	-0.415984	0.291003	0.692616	-0.0363461	0.919544	0.99235
lrrc38a	-0.551753	0.585341	0.815963	0.564183	0.743877	0.887543	-0.906452	0.43388	1	1.11594	0.35626	0.607823	-0.3547	0.793666	0.913594	-1.47064	0.278342	0.454687	-0.350068	0.766019	1	0.751721	0.542981	1
vps13d	-0.373131	0.332889	0.618946	-0.149108	0.673449	0.849178	0.10025	0.806473	0.95049	0.224023	0.560454	0.769007	0.47338	0.235792	0.459546	0.249358	0.515022	0.679175	-0.463227	0.247821	0.655045	-0.320846	0.462223	0.905634
dhrs3a	1.63755	0.00688261	0.0416957	2.44509	5.28438e-05	0.000697273	0.120775	0.833462	0.960426	0.807539	0.168678	0.392129	-1.51678	0.0141494	0.0584485	-2.32432	0.000162592	0.00116196	-0.548499	0.365809	0.750917	0.352871	0.580889	0.941393
igsf21b	2.64989	0.0399115	0.160464	2.11279	0.091001	0.268471	-0.329039	0.522207	1	-0.537107	0.665947	0.833905	-2.97893	0.0160186	0.064669	-2.44183	0.035183	0.100701	1.34096	0.257363	1	-0.403859	0.708645	1
arhgef10lb	2.00338	0.000327589	0.00327262	1.41127	0.0108478	0.058031	-0.255217	0.655254	0.892095	-0.592114	0.22865	0.472584	-2.2586	8.64949e-05	0.000762526	-1.66649	0.00349368	0.0159855	-0.901006	0.159874	0.562335	0.45501	0.28199	0.809942
rcc2	1.12061	0.00524964	0.033593	-0.00794146	0.981143	0.992456	-0.281522	0.472518	0.797025	-1.12855	0.00300371	0.0229506	-1.40213	0.00063603	0.00438503	-0.27358	0.502804	0.6695	0.293433	0.453599	0.802103	0.690758	0.0834048	0.536743
rnf207b	-5.09672	4.21767e-12	2.6061e-10	-3.18623	1.10101e-05	0.000177613	0.786403	0.261277	0.634336	1.91049	0.00589035	0.0385627	5.88312	3.55752e-15	2.16324e-13	3.97263	6.64931e-08	1.0735e-06	0.1621	0.824347	0.957576	-1.08832	0.122746	0.624325
icmt	0.493424	0.327696	0.612765	-0.202283	0.674818	0.849769	-0.105362	0.830251	0.959235	-0.695707	0.139544	0.349314	-0.598786	0.247087	0.474544	0.0969203	0.843422	0.912888	-0.095359	0.849024	0.966089	0.217671	0.655615	0.957876
si:dkey-1c11.1	1.28029	0.34653	0.632439	1.80033	0.174383	0.406254	1.05963	0.34277	1	0.520045	0.660934	0.831415	-0.220658	0.953988	1	-0.740703	0.738927	0.845014	-0.129435	0.84139	1	-0.611298	0.677759	1
iffo2a	1.54375	0.0677381	0.233174	-0.722174	0.329261	0.58887	0.120873	0.88474	0.974307	-2.26593	0.00138812	0.012666	-1.42288	0.109149	0.271797	0.843046	0.271526	0.447292	-0.493098	0.604916	0.880434	1.18365	0.110182	0.599343
ubr4	0.0624797	0.928526	0.986032	0.297799	0.568526	0.785375	0.226433	0.631127	0.881026	0.235319	0.617477	0.806155	0.163954	0.715338	0.869398	-0.0713652	0.916291	0.954506	0.208552	0.63631	0.894016	-0.230068	0.684951	0.959916
emc1	-0.172058	0.591599	0.819334	-0.351715	0.285991	0.543552	-0.314713	0.351367	0.714664	-0.179656	0.581672	0.782171	-0.142654	0.706835	0.863586	0.0370021	0.894399	0.941804	0.249741	0.45958	0.80537	-0.0671698	0.865962	0.986707
megf6a	-1.44004	0.0287227	0.126124	-3.61819	8.62499e-08	2.64694e-06	-1.6066	0.0150817	0.136709	-2.17815	0.000989452	0.00973337	-0.166568	0.882454	0.959092	2.01158	0.00313092	0.0146336	-0.187633	0.753109	0.937087	-0.589248	0.417595	0.8872
kcnab2b	-8.0192	9.43046e-32	5.71829e-29	-5.18782	6.12392e-18	1.71461e-15	-2.80746	2.93689e-06	0.000227537	2.83138	9.86022e-06	0.000216702	5.21174	2.65557e-14	1.4053e-12	2.38036	6.76826e-05	0.000536812	-1.91877	0.00201986	0.0796612	-5.1508	3.23362e-07	6.83285e-05
camkvl	1.1565	0.263282	0.544581	1.58192	0.119514	0.320612	-0.258812	0.769164	1	0.425425	0.651063	0.825714	-1.41531	0.197249	0.407566	-1.84073	0.0941741	0.212008	1.5134	0.153128	1	0.407295	0.640694	0.95526
adnpb	-0.0770201	0.855573	0.958194	0.511168	0.247402	0.499796	-0.349788	0.429974	0.771591	0.588188	0.160945	0.380516	-0.272768	0.558387	0.764134	-0.860956	0.0581887	0.147576	0.466206	0.289826	0.69133	-0.452008	0.313628	0.832082
dpm1	-0.305582	0.44749	0.720144	0.320055	0.381895	0.637978	-0.151653	0.67203	0.900379	0.625637	0.0915915	0.267817	0.153929	0.731102	0.878219	-0.471708	0.210823	0.376366	-0.178494	0.635579	0.893736	-0.470845	0.206476	0.743621
LOC101884357	-0.0486915	0.921615	0.983551	1.25166	0.0149658	0.0738676	-2.07031	0.000236293	0.00758695	1.30035	0.00772894	0.0473133	-2.02162	0.000399211	0.00292317	-3.32197	4.6384e-09	9.2465e-08	0.402822	0.485654	0.822732	0.125425	0.801652	0.975547
slc35c2	-0.5531	0.160606	0.409728	-0.22216	0.568681	0.78541	-1.04735	0.00681905	0.0813479	0.33094	0.374045	0.623989	-0.494246	0.222336	0.440665	-0.825186	0.0386376	0.108121	-0.0203366	0.956912	0.993857	-0.248374	0.516263	0.924051
taf13	-0.154944	0.747359	0.907884	-0.180801	0.699246	0.864289	0.612084	0.159522	0.506047	-0.0258567	0.950467	0.981897	0.767028	0.102159	0.260047	0.792885	0.0861804	0.198431	-0.44944	0.29882	0.699386	-0.107792	0.787323	0.975141
tnnc2	-0.015311	0.55271	0.795493	4.26941	3.78209e-06	7.07248e-05	0.95695	0.138282	0.471337	4.28472	4.58254e-05	0.000785102	0.972261	0.437419	0.666361	-3.31246	0.0017031	0.00883139	-2.10426	0.0177945	0.223464	-3.11383	0.000770823	0.0400034
si:rp71-17i16.4	-0.174504	0.977629	1	4.6159	0.0030623	0.0213984	0.00818829	0.950441	1	4.7904	0.00265008	0.0208247	0	1	1	-4.60771	0.00403259	0.0179101	0	1	1	-2.39834	0.0772508	0.517075
lamb2l	-0.70845	0.27047	0.552594	1.24323	0.2749	0.531475	-2.4736	0.00581625	0.0733326	1.95168	0.0152112	0.0778618	-1.76515	0.0593581	0.17639	-3.71684	0.000106055	0.000802543	1.21378	0.184153	0.589128	-0.496363	0.6121	0.948975
bgnb	1.47714	0.154642	0.400309	0.0909546	0.995413	0.998728	0.969434	0.352309	0.715452	-1.38618	0.106911	0.295772	-0.507702	0.676924	0.843892	0.878479	0.314409	0.493792	-0.744394	0.493113	0.826057	1.44249	0.0323029	0.354498
b4galt3	-0.931744	0.0322074	0.13683	-2.16804	9.54135e-07	2.13365e-05	0.437138	0.315399	0.684411	-1.23629	0.00382751	0.0276922	1.36888	0.0021301	0.0122273	2.60517	7.12143e-09	1.37446e-07	-0.872227	0.0485618	0.346229	0.21841	0.620419	0.950862
cfap126	-4.61664	4.83717e-05	0.000622855	-1.85363	0.0277692	0.117632	0.797206	0.289781	0.663619	2.76302	0.00437714	0.030755	5.41385	5.26694e-06	6.17895e-05	2.65083	0.00197732	0.00996692	0.0704999	0.927534	0.985713	-1.35416	0.125702	0.628839
fam58a	-1.34454	0.00217071	0.0163109	-1.14724	0.00623186	0.037793	0.503174	0.208769	0.574651	0.197309	0.641398	0.820334	1.84772	3.82873e-05	0.000370022	1.65041	0.00011926	0.000887674	-0.00698793	0.984577	1	0.68828	0.1085	0.596172
klhdc8b	5.5259	1.81002e-09	6.56466e-08	2.32489	0.00903435	0.0503161	-0.287567	0.651382	0.890999	-3.20102	8.64427e-05	0.00133545	-5.81347	3.63559e-08	6.60342e-07	-2.61245	0.00766419	0.030206	0.816564	0.426217	0.787702	1.08474	0.237219	0.772383
guca1b	2.35815	0.0562876	1	0.137891	0.584125	1	0	1	1	-2.22026	0.159501	1	-2.29993	0.101885	1	-0.0796646	0.758789	1	0	1	1	0.9875	0.887198	1
oard1	0.91398	0.237952	0.514136	0.578057	0.439514	0.686582	1.55967	0.053312	0.287137	-0.335923	0.66189	0.832055	0.645693	0.525064	0.738441	0.981616	0.285432	0.462791	0.408829	0.599287	0.878861	0.898123	0.284579	0.812197
apobec2b	-3.17216	0.000524263	0.00493207	-2.1437	0.0157057	0.0768702	3.41491	8.36475e-05	0.00336212	1.02846	0.219574	0.46091	6.58707	5.22079e-12	1.78089e-10	5.55861	1.25244e-09	2.84745e-08	-1.18295	0.174735	0.578974	0.00668448	0.990898	1
si:dkey-109j17.5	-0.827987	0.179146	0.435779	-0.936301	0.129407	0.336808	0.79331	0.195371	0.557581	-0.108314	0.870966	0.943257	1.6213	0.0106406	0.0463498	1.72961	0.00608596	0.0250032	0.356756	0.534256	0.848116	0.0664425	0.873457	0.987118
ccdc115	-0.699482	0.15231	0.396478	0.214702	0.633585	0.82741	-0.0304268	0.945728	0.991873	0.914184	0.0472144	0.172756	0.669055	0.182148	0.38686	-0.245129	0.595899	0.743479	0.30294	0.516685	0.839644	-0.208082	0.638546	0.95526
LOC101883010	-1.65264	0.27421	1	-1.53712	0.302423	1	-1.03672	0.509665	1	0.115518	0.920528	1	0.615917	0.664098	1	0.500399	0.724098	1	-1.35315	0.288247	1	-0.668788	0.6134	1
nol4lb	-0.28797	0.598211	0.8236	0.815338	0.153043	0.374257	-0.588276	0.305633	0.678657	1.10331	0.0396424	0.15404	-0.300306	0.621107	0.805539	-1.40361	0.0170331	0.0574961	0.625407	0.27472	0.680195	-0.0301701	0.975694	0.998492
commd7	-1.25643	0.00124469	0.0103474	-0.775493	0.0385842	0.148684	-0.200333	0.571456	0.852514	0.480937	0.199729	0.434606	1.0561	0.00865512	0.0392922	0.57516	0.139906	0.282874	0.399892	0.268486	0.673807	0.416266	0.283592	0.810864
dnmt3bb.1	-0.612908	0.289648	0.572994	0.0914851	0.929133	0.973665	-1.02705	0.109721	0.419717	0.704393	0.217277	0.457581	-0.414139	0.537343	0.747402	-1.11853	0.0863645	0.198717	1.35886	0.0374269	0.308376	0.84681	0.142645	0.656963
dnmt3bb.2	-1.60613	0.138592	0.37542	0.543648	0.6888	0.857892	-0.155618	0.893187	1	2.14978	0.060002	0.202473	1.45052	0.194584	1	-0.699267	0.614149	0.757047	0.955136	0.464899	1	0.500069	0.688108	1
dnmt3bb.3	-0.700008	0.287066	0.570482	0.290364	0.684087	0.855067	-1.61163	0.0295835	0.206685	0.990372	0.11838	0.31472	-0.911618	0.222439	0.440736	-1.90199	0.0104267	0.0388818	1.63478	0.0285576	0.276104	0.55052	0.366895	0.864338
cdc42l2	-1.83705	0.025875	0.116858	-1.51766	0.0541956	0.190688	-0.638226	0.412717	0.760197	0.31939	0.68111	0.841754	1.19882	0.157013	0.35143	0.879429	0.28005	0.456563	1.00819	0.197285	0.604629	0.634558	0.429377	0.893528
si:dkey-147f3.4	0.672253	0.178431	0.434515	0.814783	0.0996383	0.285257	0.604142	0.205308	0.570439	0.142531	0.763034	0.887832	-0.0681111	0.900402	0.967823	-0.210642	0.680729	0.806107	-0.0432066	0.928884	0.985713	-0.586657	0.241966	0.778622
ntsr1	2.12833	0.0443215	1	0.17483	0.574647	0.789507	0	1	1	-1.9535	0.138756	0.348162	-1.93228	0.102578	1	0.0212197	0.817371	0.896455	0.419988	0.787985	1	2.47645	0.117364	1
mrgbp	-0.316401	0.4665	0.73455	-0.565228	0.184097	0.420759	-0.343414	0.408308	0.756486	-0.248827	0.541773	0.755598	-0.0270129	0.942878	0.98783	0.221815	0.61588	0.75854	-0.476411	0.257317	0.664653	-0.284371	0.503467	0.918979
eef1a2	-0.73395	0.650202	1	1.00888	0.502243	0.738354	-1.17405	0.246676	1	1.74283	0.247839	0.495266	-0.440101	0.506397	1	-2.18293	0.0867255	0.199211	0.935634	0.301258	1	-1.41087	0.264851	1
ndrg3b	-1.35034	0.00248197	0.0182187	-0.983262	0.0256138	0.110986	0.316769	0.454705	0.783917	0.367082	0.389039	0.637488	1.66711	0.000236319	0.00185679	1.30003	0.00363944	0.016501	-0.400673	0.344776	0.736555	-0.14314	0.745793	0.969732
sla2	-0.879491	0.427316	0.701616	-0.893404	0.402573	0.655894	-1.7911	0.0370853	0.236666	-0.0139124	0.970011	0.990181	-0.911612	0.237542	0.461875	-0.897699	0.247217	0.420161	-0.753553	0.446293	0.797762	0.338309	0.723672	0.966072
exosc10	0.231179	0.630574	0.842807	0.258605	0.585102	0.796676	0.211062	0.638226	0.883872	0.0274267	0.949908	0.981815	-0.0201168	0.979912	1	-0.0475436	0.93254	0.963219	-0.493833	0.273974	0.679465	-0.195249	0.684384	0.959916
gss	-0.214788	0.707256	0.887964	1.16893	0.074022	0.233802	0.245831	0.693603	0.911049	1.38371	0.022238	0.102255	0.460619	0.451584	0.679163	-0.923095	0.17492	0.330791	-0.717025	0.269933	0.675394	-0.263888	0.758469	0.970261
si:rp71-79p20.2	-0.809536	0.174302	0.428474	-1.10629	0.0604227	0.205351	0.577295	0.304642	0.678366	-0.29675	0.598583	0.792745	1.38683	0.0212831	0.0813752	1.68358	0.00471861	0.0202868	-0.426099	0.450532	0.800509	0.185327	0.758648	0.970261
lime1	-0.705869	0.485845	0.749146	-0.278012	0.70504	0.866786	-1.93793	0.0965077	1	0.427857	0.725419	0.867523	-1.23206	0.313771	0.548431	-1.65992	0.187178	0.346315	0.997638	0.367161	1	0.23407	0.849369	1
nkain4	0.658114	0.257824	0.5383	-0.58367	0.287222	0.545081	1.45901	0.00789544	0.0894168	-1.24178	0.0206404	0.0968922	0.8009	0.150027	0.340663	2.04268	0.000279735	0.00185845	-0.300829	0.595585	0.877173	0.830714	0.125342	0.628187
birc7	0.167516	0.921803	0.983643	1.03867	0.35224	0.610337	-0.913804	0.392327	1	0.871157	0.373804	0.623689	-1.08132	0.336017	0.572205	-1.95248	0.0848911	0.196225	1.17131	0.247006	1	-0.0176212	0.918434	0.99235
uckl1b	-0.682074	0.143625	0.382835	-0.978717	0.034796	0.138376	1.17953	0.00877167	0.0960476	-0.296643	0.511554	0.734245	1.86161	9.32901e-05	0.000815877	2.15825	4.72505e-06	4.98582e-05	-0.868251	0.0527142	0.357204	0.197865	0.662764	0.95875
si:dkey-256k13.2	0.713716	0.261369	0.542346	-0.495827	0.381644	0.637853	0.430244	0.480317	0.801706	-1.20954	0.0325021	0.133503	-0.283472	0.686501	0.849665	0.926071	0.118892	0.251419	-1.46945	0.0192984	0.231877	0.218384	0.674053	0.958935
samd10b	-0.0237103	0.930437	1	1.1016	0.488998	1	0.971002	0.384115	1	1.12531	0.41538	1	0.994712	0.351299	1	-0.130594	0.84219	1	-1.52135	0.215652	1	-1.09931	0.488756	1
si:zfos-452g4.1	-0.581893	0.413721	0.69022	0.129059	0.853361	0.941243	0.0501925	0.941286	0.991464	0.710952	0.294079	0.546425	0.632086	0.387534	0.623442	-0.0788662	0.913789	0.952662	-0.00507267	0.993665	1	0.43697	0.529846	0.926262
si:ch211-153a8.4	-1.3862	0.0913138	0.286303	-0.130878	0.883417	0.953558	-0.93003	0.225922	0.595356	1.25532	0.105808	0.294192	0.456169	0.624264	0.807604	-0.799153	0.302113	0.480686	0.445116	0.567892	0.866056	0.483815	0.545122	0.928702
snx21	0.420666	0.664379	0.864236	0.732202	0.420628	0.670523	0.370545	0.634601	0.882659	0.311536	0.69441	0.850189	-0.0501212	0.9546	0.993982	-0.361658	0.76415	0.861871	0.279641	0.726476	0.929001	0.729745	0.302126	0.826665
wfdc2	3.20943	3.51513e-07	7.51473e-06	-0.404352	0.550429	0.772021	1.45154	0.0193879	0.160424	-3.61378	3.39377e-09	1.95395e-07	-1.75789	0.0050114	0.0249741	1.85589	0.00522394	0.0220709	-1.29158	0.0383897	0.312484	3.34584	2.91526e-07	6.27271e-05
pigt	-0.484152	0.426379	0.700652	0.117869	0.756493	0.89435	-0.825685	0.110946	0.422509	0.602021	0.256613	0.505682	-0.341532	0.494281	0.71414	-0.943553	0.0739934	0.177111	1.20052	0.0222359	0.244862	0.110923	0.894825	0.989835
tns2a	0.946273	0.026313	0.118533	-1.33365	0.00117402	0.0097822	0.640209	0.11096	0.422509	-2.27992	1.14514e-08	5.75073e-07	-0.306064	0.492174	0.712837	1.97386	2.40267e-06	2.73736e-05	-1.91363	1.86604e-06	0.00083407	0.135563	0.726159	0.966072
eif4ba	-0.0251998	0.954292	0.994811	0.000662417	0.991331	0.997382	0.102728	0.779689	0.94305	0.0258622	0.943099	0.978428	0.127928	0.749089	0.888311	0.102066	0.797387	0.884884	0.13788	0.702769	0.920516	0.180197	0.638908	0.95526
si:ch211-133j6.3	0.0537755	0.57105	0.806687	0.829998	0.244512	0.496627	0.0545952	0.964887	1	0.776223	0.584446	0.783745	0.000819695	0.583986	1	-0.775403	0.281969	0.458777	-1.27235	0.274493	1	-1.84886	0.0527653	1
krt18	1.83923	0.00130607	0.0107904	-0.43892	0.483094	0.723264	-0.240795	0.658862	0.894437	-2.27815	4.16603e-05	0.000725294	-2.08003	0.000339713	0.00253066	0.198126	0.785142	0.876646	-0.399251	0.472344	0.813787	1.17363	0.054028	0.445311
krt8	1.5304	8.03752e-05	0.000970615	0.433698	0.248618	0.500888	-0.437585	0.234374	0.604559	-1.0967	0.0033573	0.0249348	-1.96799	5.58959e-07	8.03555e-06	-0.871283	0.0233883	0.0735955	-0.437777	0.244958	0.652222	0.372311	0.364147	0.863261
krt5	0.685712	0.281245	0.56436	2.63515	0.000745074	0.00668082	-1.44297	0.0804607	0.358353	1.94944	0.016701	0.0834191	-2.12868	0.00711669	0.0334481	-4.07812	1.15257e-06	1.40641e-05	-0.933322	0.310888	0.709583	0.813079	0.388516	0.872247
zgc:171775	-0.305828	0.699795	1	0.537464	0.734454	1	-0.139048	0.855764	1	0.843292	0.45108	1	0	1	1	-0.676511	0.615289	1	0	1	1	-0.248958	0.885374	1
lama5	-1.2963	0.0172974	0.0855887	-1.5825	0.0034993	0.0238248	0.890285	0.0908473	0.381603	-0.28619	0.589072	0.786946	2.18659	8.16957e-05	0.000724458	2.47278	7.13879e-06	7.26408e-05	-0.885057	0.0982188	0.469213	-0.0374181	0.990097	1
adrm1	-0.19948	0.660414	0.861354	0.203596	0.625708	0.822256	0.449057	0.285182	0.66052	0.403076	0.334253	0.586856	0.648538	0.151073	0.342282	0.245462	0.592229	0.74025	-0.121806	0.768189	0.942276	0.120698	0.804635	0.975547
osbpl2b	-0.169361	0.684191	0.874528	0.714583	0.122137	0.325307	-0.275083	0.550879	0.842879	0.883944	0.0383871	0.150507	-0.105722	0.84566	0.941225	-0.989666	0.0364798	0.103514	0.483167	0.289335	0.690953	-0.736833	0.111327	0.600878
soga1	0.313294	0.74027	0.905107	0.526011	0.520013	0.750285	-0.348729	0.566001	0.850489	0.212717	0.743986	0.877481	-0.662023	0.375761	0.611612	-0.87474	0.232603	0.401976	0.846961	0.173529	0.577235	0.0473698	0.848858	0.9825
acss2	-1.5049	0.00161495	0.0128694	-0.597677	0.188198	0.426386	-0.104505	0.812032	0.952544	0.907219	0.0501992	0.18013	1.40039	0.00415155	0.0213353	0.493171	0.288471	0.466129	0.235086	0.626753	0.890848	-0.218902	0.696273	0.96038
si:dkey-211e20.10	0.392575	0.295542	0.579764	0.549835	0.140193	0.354146	0.0613937	0.867404	0.969667	0.15726	0.663253	0.832497	-0.331181	0.384431	0.620485	-0.488441	0.196782	0.35847	-0.209319	0.563035	0.863602	0.0552377	0.894069	0.989678
si:dkey-37m8.11	-1.28606	0.26837	0.550341	0.159242	0.967093	0.98723	-0.33571	0.814446	1	1.4453	0.227479	0.470924	0.950353	0.390291	0.625564	-0.494952	0.7892	0.879427	-0.436321	0.6593	1	-0.639401	0.63264	0.954116
trim35-20	-0.708421	0.343147	0.628869	0.555417	0.484044	0.724104	-0.666589	0.388806	0.741403	1.26384	0.0823112	0.2505	0.041832	0.952997	0.993117	-1.22201	0.127987	0.265092	0.064364	0.917406	0.983204	-0.0740079	0.952502	0.996471
mccc1	-2.1387	2.36545e-07	5.28104e-06	-1.92875	2.41717e-06	4.79508e-05	0.657587	0.0949358	0.390772	0.209957	0.594474	0.790068	2.79629	2.80489e-11	8.46222e-10	2.58633	4.52906e-10	1.11934e-08	-0.397137	0.315205	0.712311	-0.0192169	0.990252	1
lamp3	-2.57905	0.00420169	0.0279926	-1.15578	0.19086	0.430383	-2.44612	0.00447014	0.060576	1.42327	0.0923232	0.269301	0.132923	0.90447	0.969592	-1.29034	0.140662	0.283923	1.26224	0.137966	0.537381	0.791	0.367789	0.864338
kng1	5.76235	8.97452e-15	9.16226e-13	4.33217	3.40898e-09	1.47307e-07	-1.41307	0.0629718	0.314874	-1.43018	0.0423048	0.160809	-7.17543	1.02993e-18	1.33549e-16	-5.74524	7.32951e-13	3.13791e-11	0.163306	0.847193	0.965513	1.9744	0.0118894	0.208787
cart1	4.96312	1.67515e-05	0.000243073	2.39288	0.0180835	0.0857307	-0.380926	0.558083	1	-2.57024	0.011603	0.0641374	-5.34405	3.91846e-05	0.000377576	-2.7738	0.0105047	0.0391013	0.426192	0.652658	1	0.924494	0.63145	0.953498
map1sa	0.0419296	0.935258	0.988252	-0.889343	0.0154245	0.0758205	-0.323644	0.381071	0.735313	-0.931272	0.0086057	0.0510868	-0.365573	0.354693	0.591417	0.565699	0.130799	0.269143	0.292451	0.421158	0.785254	0.77278	0.035448	0.369117
amigo3	-0.734088	0.27388	0.556266	-0.426832	0.517097	0.748017	-1.13317	0.0873735	0.375054	0.307256	0.63437	0.815576	-0.399086	0.585273	0.781909	-0.706342	0.317413	0.496526	1.21484	0.0638126	0.38813	-0.375546	0.587568	0.943558
rnf123	0.183857	0.894829	0.97355	0.502926	0.608314	0.810961	0.521625	0.551372	0.84319	0.319069	0.675055	0.83819	0.337768	0.619907	0.804946	0.018699	0.898687	0.944141	0.907768	0.143393	0.542039	-0.116108	0.836073	0.979853
nicn1	-0.712712	0.421006	0.696322	-0.349634	0.667473	0.846256	-0.370226	0.69831	1	0.363078	0.67539	0.838249	0.342486	0.707543	0.863967	-0.0205914	0.993785	0.997152	0.897612	0.334133	1	-0.182197	0.932329	0.993611
pcbp4	-1.08503	0.0186949	0.0909738	-3.3866	1.5647e-13	1.7669e-11	0.968822	0.0277584	0.19987	-2.30158	1.87027e-07	6.96291e-06	2.05385	1.15686e-05	0.000125631	4.35542	7.80377e-21	1.38697e-18	-0.56305	0.200598	0.608777	0.111362	0.810599	0.976242
rbm15b	0.891225	0.0897159	0.283112	0.371889	0.468701	0.711776	0.233117	0.667346	0.897929	-0.519336	0.302549	0.555648	-0.658108	0.212179	0.426776	-0.138772	0.768167	0.86476	-0.0682012	0.889865	0.977523	0.0571342	0.938317	0.994667
manf	1.0262	0.0273257	0.121779	-0.1694	0.732445	0.881621	-0.221452	0.616453	0.874503	-1.1956	0.00763795	0.0469792	-1.24765	0.00846164	0.0386378	-0.0520519	0.887044	0.938033	0.223063	0.625356	0.890317	0.890976	0.0624425	0.474973
ssuh2.3	0.850495	0.398528	0.677416	1.27578	0.187692	0.425822	-0.348914	0.728755	0.922847	0.425285	0.599233	0.793092	-1.19941	0.239025	0.463929	-1.62469	0.103057	0.226566	0.645195	0.487786	0.823794	0.963028	0.119088	0.618163
ssuh2.2	0.361458	0.542565	0.789734	0.487664	0.397296	0.651979	-0.105856	0.873657	0.971213	0.126205	0.805792	0.909721	-0.467315	0.453702	0.680851	-0.59352	0.326399	0.506341	-0.706505	0.231104	0.639795	0.21665	0.634722	0.954971
ssuh2.1	-0.0590578	0.998853	1	3.41555	5.98675e-06	0.000104228	-0.135801	0.830308	0.959237	3.47461	6.48536e-06	0.000152536	-0.0767429	0.842542	0.939463	-3.55135	1.64851e-05	0.000154276	-1.0474	0.219265	0.627314	-2.39194	0.00124328	0.0541111
si:dkey-49n23.1	2.35687	1.8446e-06	3.30147e-05	0.92644	0.0603033	0.205081	-0.00405029	0.991266	1	-1.43043	0.00214044	0.0175979	-2.36092	2.96452e-06	3.63921e-05	-0.93049	0.0664526	0.163399	0.97165	0.0391912	0.316288	0.0655032	0.857213	0.98362
LOC101882696	-0.217713	0.759969	0.914808	0.1319	0.898395	0.960985	-1.62069	0.0491789	0.276862	0.349613	0.650635	0.82555	-1.40297	0.108251	0.270558	-1.75259	0.0418077	0.114846	3.09554	0.000216794	0.0206511	1.72433	0.0298866	0.343001
LOC101883469	1.05896	0.350813	0.636021	-0.0390574	0.972309	0.989594	-1.2556	0.244372	1	-1.09802	0.349296	0.601743	-2.31456	0.0664979	0.191672	-1.21655	0.249818	0.423386	2.82948	0.0340611	1	1.23889	0.367619	0.864338
LOC101882639	-4.04258	7.15867e-14	6.07357e-12	-4.50745	3.03205e-17	7.46651e-15	0.828904	0.0934797	0.38817	-0.46487	0.393488	0.641446	4.87148	7.82852e-19	1.05712e-16	5.33635	7.52871e-23	1.87658e-20	-1.80999	0.000303921	0.0259703	-3.04819	1.8841e-05	0.00237371
LOC101882351	-3.77294	0.000491716	0.00466757	1.16494	0.227403	0.475828	-1.35447	0.153153	0.495871	4.93788	5.0511e-06	0.00012364	2.41847	0.0229735	0.0862883	-2.51941	0.0114341	0.0418897	1.73367	0.0724689	0.412122	-3.33508	0.00067953	0.0370741
LOC103909634	-3.30844	0.0053842	0.0343114	-2.82267	0.00983363	0.0537261	-1.46803	0.153972	0.497045	0.485777	0.567274	0.773345	1.84041	0.107281	0.268821	1.35463	0.224351	0.392323	1.2259	0.258976	0.665948	-0.930739	0.351531	0.855579
LOC100534659	-3.05165	0.0223685	0.104431	-2.02973	0.165067	0.392714	0.0324334	0.978217	1	1.02191	0.278969	0.53063	3.08408	0.0232612	0.0871351	2.06217	0.165902	0.31896	-0.651093	0.678124	1	-1.19431	0.203055	0.738495
LOC101883412	1.29004	0.236415	0.51242	0.722197	0.444481	0.69096	0.328628	0.726261	1	-0.567843	0.646789	0.823346	-0.961412	0.431656	0.661772	-0.393569	0.699843	0.818593	1.50562	0.377723	1	1.14331	0.524219	0.926262
LOC108181107	0.863068	0.236444	0.512428	0.397292	0.598169	0.805258	0.210511	0.75521	0.932451	-0.465776	0.472331	0.703997	-0.652557	0.399186	0.633958	-0.186781	0.84042	0.911023	-1.99015	0.00850545	0.16204	-1.73333	0.0163915	0.246774
LOC103909633	0.381951	0.408482	1	0.343142	0.504656	1	0	1	1	-0.038809	0.865093	1	-0.319723	0.554566	1	-0.280914	0.664985	1	1.50963	0.556233	1	0.653513	0.94554	1
zgc:171679	-0.232917	0.811447	0.937966	-0.404374	0.672246	0.848727	-0.995247	0.279357	0.653657	-0.171458	0.852511	0.933747	-0.76233	0.407441	0.64119	-0.590873	0.499273	0.666531	2.35334	0.0137173	0.198677	2.18466	0.0200392	0.278198
LOC110437713	0.127964	0.798247	0.93315	-0.304816	0.615344	0.815524	-0.177663	0.744844	0.9283	-0.43278	0.429815	0.672716	-0.305627	0.577	0.776715	0.127154	0.853668	0.918419	1.60085	0.00357008	0.10744	2.04739	0.000391458	0.0260293
LOC101886973	1.08069	0.391819	0.672179	1.41991	0.231854	0.481152	0.268631	0.78624	1	0.339224	0.711196	0.859465	-0.812054	0.589367	0.784541	-1.15128	0.38661	0.566081	-0.610855	0.634087	1	-2.33212	0.0455325	0.418
LOC110438286	-0.197628	0.868242	0.962735	0.203772	0.878356	0.951742	0.944842	0.441476	1	0.4014	0.741121	0.875746	1.14247	0.375577	1	0.741069	0.54281	0.700941	-1.96826	0.120579	1	1.24789	0.348681	1
si:dkey-169i5.4	-1.7086	0.0557648	0.203549	-0.774286	0.304776	0.564403	0.505975	0.542423	0.83885	0.934318	0.339688	0.592043	2.21458	0.014163	0.0584921	1.28026	0.111103	0.239009	-1.67562	0.0488761	0.347475	-0.781008	0.519705	0.925713
LOC101886822	-3.20389	0.00677575	0.0412858	-3.16488	0.00545738	0.0339141	0.642085	0.565139	0.850457	0.0390014	0.854399	0.934653	3.84597	0.00200741	0.0116459	3.80697	0.00137311	0.00737197	0.0651059	0.928629	0.985713	2.39977	0.0359572	0.369723
mxi1	-1.57289	0.00974043	0.0551361	-1.45989	0.0158384	0.0773896	0.762666	0.196828	0.559496	0.113006	0.839901	0.927016	2.33556	0.00016719	0.00137545	2.22255	0.000308404	0.00202193	-1.08685	0.0739654	0.41553	-0.0791629	0.987467	0.999737
add3a	-1.05037	0.00307653	0.0216765	-1.57023	8.52361e-06	0.000141178	-0.0863574	0.805322	0.95049	-0.519858	0.127112	0.329867	0.964015	0.00727306	0.0340604	1.48387	3.24225e-05	0.000280086	-0.419998	0.217009	0.625952	0.592751	0.0941601	0.562318
si:dkey-286j15.1	-0.521801	0.386004	0.667698	-1.20536	0.0582134	0.20023	0.452517	0.45795	0.786677	-0.683563	0.288109	0.540846	0.974318	0.119938	0.291274	1.65788	0.0100231	0.0376517	-1.12416	0.0725399	0.412163	0.209324	0.718224	0.964839
si:dkey-286j15.3	-0.738954	0.286681	0.570077	-0.181345	0.837741	0.933414	0.512282	0.416956	0.762604	0.55761	0.36684	0.617869	1.25124	0.0717634	0.202585	0.693627	0.332509	0.512762	0.0679642	0.881857	0.974624	-1.22453	0.0517863	0.438227
dusp5	1.37776	0.0675205	0.232785	0.130687	0.708121	0.867859	-0.847129	0.282917	0.658059	-1.24708	0.126842	0.329419	-2.22489	0.00493773	0.0246823	-0.977816	0.165008	0.31784	-1.01613	0.262288	0.668772	-0.197104	0.757791	0.970261
si:ch211-79m20.1	2.90711	4.71171e-07	9.71972e-06	1.77704	0.00193728	0.0147636	1.42374	0.0146021	0.134182	-1.13007	0.0318941	0.132067	-1.48337	0.0111896	0.0483008	-0.353305	0.557723	0.71317	0.387093	0.44968	0.800451	1.36092	0.0115217	0.206129
ncf4	0.711658	0.11075	0.325945	1.01013	0.0211831	0.0964278	-1.06442	0.0271134	0.197323	0.298472	0.472181	0.703881	-1.77608	0.000271494	0.00209533	-2.07455	1.62302e-05	0.000152169	0.764215	0.119486	0.507773	0.409553	0.345238	0.852743
pvalb7	-0.819422	0.792259	0.930064	5.61016	9.79236e-09	3.86382e-07	-1.03241	0.249278	0.621534	6.42958	2.12519e-07	7.77676e-06	-0.212984	0.492215	0.712837	-6.64256	1.89053e-08	3.33648e-07	-0.753882	0.468082	0.811255	-3.75949	8.43733e-05	0.00803855
baiap2l2b	-0.224092	0.768274	0.919065	-0.436667	0.680286	0.852918	-0.199002	0.958765	1	-0.212575	0.90173	0.957924	0.0250895	0.814575	1	0.237664	0.727124	0.837137	-0.478894	0.747539	1	-0.388383	0.864044	1
pla2g6	-1.34953	0.0190982	0.0926213	-1.58709	0.00574673	0.0352831	-1.06044	0.0664797	0.32407	-0.237565	0.683787	0.843362	0.289083	0.593678	0.787069	0.526648	0.357118	0.538363	0.385706	0.499632	0.829075	-0.036661	0.978349	0.99919
cbx6a	-0.333363	0.411575	0.688711	-1.90208	4.53523e-06	8.22498e-05	-0.471513	0.246209	0.617809	-1.56872	8.9882e-05	0.00137713	-0.13815	0.763181	0.895616	1.43057	0.000740099	0.00433559	-0.181985	0.654685	0.901744	0.667247	0.111299	0.600878
gtpbp2	-2.43011	0.000333947	0.00332948	-1.13014	0.0824818	0.251995	-2.18659	0.00117399	0.0241903	1.29996	0.0467849	0.171738	0.243518	0.699162	0.858282	-1.05645	0.142859	0.286883	0.473861	0.498516	0.829052	0.107458	0.848099	0.982344
tp53bp2b	1.06353	0.00541327	0.0344418	-1.82065	1.8513e-06	3.81438e-05	-0.0257069	0.945379	0.9918	-2.88418	3.11241e-15	6.84028e-13	-1.08924	0.00521775	0.0257791	1.79494	3.86808e-06	4.14576e-05	-0.793152	0.0332533	0.2941	0.312531	0.421531	0.889049
senp7b	-0.0421461	0.936175	0.988252	0.518738	0.291382	0.549334	0.320587	0.507544	0.816494	0.560884	0.238413	0.484626	0.362733	0.480756	0.703714	-0.198151	0.688487	0.810785	-0.0502047	0.917022	0.983182	-0.157975	0.746126	0.969732
si:dkey-222p3.1	-2.34546	7.5425e-05	0.000916922	0.338949	0.522959	0.752306	0.143167	0.780175	0.94305	2.68441	2.39394e-06	6.49799e-05	2.48863	4.2209e-05	0.000401964	-0.195782	0.728826	0.838303	0.0611575	0.908394	0.981402	-0.921421	0.0873641	0.545586
LOC110438284	0.112918	0.939088	1	0.0509294	0.972174	1	0.305667	0.854635	1	-0.061989	0.964147	1	0.192748	0.91795	1	0.254737	0.883661	1	-1.07152	0.385887	1	-0.857764	0.403792	1
cxcl12b	3.16975	0.00350409	0.0241532	1.46128	0.172594	0.40362	2.58852	0.0114424	0.114045	-1.70846	0.0955685	0.275092	-0.581225	0.644224	0.820683	1.12724	0.267774	0.443192	-1.12329	0.25262	0.660809	0.647453	0.515065	0.923345
hmox2a	-0.00347921	0.988086	1	-0.495127	0.235004	0.485221	0.866469	0.0289559	0.205133	-0.491648	0.213014	0.452342	0.869948	0.0419171	0.136369	1.3616	0.00119097	0.0065278	-0.769218	0.0516647	0.355409	-0.360204	0.37028	0.865812
tmem186	-1.16937	0.0659597	0.22938	-1.5465	0.0137171	0.0693098	0.547537	0.361576	0.722068	-0.377138	0.539999	0.754429	1.7169	0.00796834	0.0368146	2.09404	0.00102454	0.0057443	-1.88444	0.00206105	0.0805564	0.288642	0.649166	0.956864
LOC108181183	-1.24989	0.308287	0.59339	-0.0161696	0.964543	0.986776	1.27068	0.327618	1	1.23373	0.283668	0.535555	2.52058	0.079873	0.219097	1.28685	0.38311	0.562931	-0.83702	0.559485	1	0.311964	0.858917	0.984386
gde1	0.101802	0.852798	0.956476	0.104775	0.851052	0.940336	-0.812212	0.207112	0.572621	0.00297249	0.999586	1	-0.914015	0.172225	0.37241	-0.916987	0.166051	0.319127	1.5382	0.0196928	0.233665	0.249476	0.747656	0.969732
si:dkey-44g23.5	-2.22503	3.9273e-05	0.000519057	-0.888578	0.0934221	0.273169	0.856556	0.0908157	0.381561	1.33645	0.00962642	0.055502	3.08158	2.1096e-08	3.99865e-07	1.74513	0.00113982	0.00627842	-0.888835	0.0797709	0.429199	-0.688984	0.189748	0.723226
slx4	0.0864667	0.880868	0.96801	1.77939	0.000140424	0.00161718	-0.633123	0.199791	0.564193	1.69293	8.9743e-05	0.00137707	-0.71959	0.150159	0.340854	-2.41252	8.59716e-07	1.07909e-05	0.240024	0.618215	0.886827	-1.52704	0.00116321	0.0518036
crebbpa	0.572753	0.261064	0.542174	0.974152	0.0535257	0.188851	0.239941	0.62151	0.876692	0.4014	0.40646	0.652654	-0.332812	0.522608	0.73664	-0.734211	0.152509	0.300476	0.0536951	0.911369	0.981861	-0.254128	0.61965	0.950716
glis2a	1.23849	0.0183959	0.0899519	0.795005	0.126107	0.331428	-0.697424	0.173206	0.52598	-0.443481	0.37677	0.626489	-1.93591	0.000315344	0.00238211	-1.49243	0.00505171	0.0214795	-0.388021	0.448924	0.799672	0.758313	0.153073	0.675627
zgc:92480	0.0708709	0.903878	0.977465	2.82686	0.0171972	0.0825682	-1.0589	0.254718	1	2.75599	0.026905	0.117202	-1.12977	0.242129	0.468162	-3.88575	0.00301622	0.0142113	0.419395	0.677657	1	0.673958	0.677078	0.959379
capn8	-0.275258	0.831746	0.946712	2.22738	0.148645	0.367728	-0.579008	0.50482	1	2.50264	0.104928	0.292599	-0.30375	0.684339	0.848759	-2.80639	0.0506559	0.132738	0	1	1	0.00935874	0.767107	1
capn1b	0.112023	0.873161	0.964546	0.747258	0.318861	0.578793	-2.17932	0.00810043	0.091027	0.635235	0.382908	0.631608	-2.29134	0.00603375	0.0291634	-2.92657	0.000476085	0.00297211	2.62044	0.00168526	0.0720037	0.175328	0.822154	0.979272
mrps28	-0.922873	0.049174	0.186535	-0.972884	0.0343891	0.137197	0.847308	0.0514296	0.281953	-0.0500108	0.907743	0.959915	1.77018	0.000189126	0.00153021	1.82019	9.07747e-05	0.000698488	-0.869867	0.0466078	0.339235	-0.287194	0.498343	0.918706
sde2	-0.0273898	0.948501	0.993483	-0.401971	0.303202	0.562661	-0.390633	0.304367	0.678049	-0.374581	0.316346	0.568822	-0.363243	0.363324	0.599977	0.0113375	0.980521	0.990651	0.203728	0.592996	0.877012	-0.106252	0.783382	0.975141
wdr83	-0.874176	0.237665	0.513738	-0.153027	0.851974	0.940964	-0.0293183	0.932076	0.989446	0.721149	0.297426	0.550256	0.844858	0.282807	0.515743	0.123709	0.919252	0.956017	-0.194822	0.777615	0.944285	0.22804	0.801752	0.975547
ccdc130	0.62766	0.109645	0.323933	1.06396	0.00597029	0.0363935	-0.0651391	0.858149	0.967664	0.436301	0.249402	0.497369	-0.692799	0.0878814	0.233476	-1.1291	0.00487864	0.0208346	0.363613	0.358087	0.744566	-0.422811	0.265982	0.798614
c3b.1	1.31657	0.228459	0.502727	3.6277	0.00063097	0.00577219	-0.308009	0.524174	0.828526	2.31113	0.0279636	0.120631	-1.62458	0.120153	0.291547	-3.93571	0.00108588	0.0060278	1.40984	0.148726	0.548162	2.15708	0.0922873	0.559498
c3b.2	2.52564	0.0267042	0.119836	4.3911	0.000398339	0.00391872	1.22355	0.283779	0.658901	1.86546	0.108232	0.298215	-1.30209	0.28975	0.523417	-3.16755	0.0174083	0.0584634	-0.177272	0.897016	0.97938	1.48427	0.192032	0.726043
LOC103909601	1.31615	0.26236	0.543395	0.0889115	0.944127	0.97995	0.90875	0.434217	1	-1.22724	0.265786	0.516339	-0.407398	0.76711	0.897928	0.819838	0.468902	0.639724	0.948881	0.401634	1	2.22566	0.0470606	0.423302
dnaja3b	-2.25628	2.76448e-05	0.000377592	-1.38045	0.0077901	0.0451693	0.250429	0.624427	0.877976	0.875833	0.0912388	0.267129	2.50671	4.86497e-06	5.73832e-05	1.63088	0.00205662	0.0103053	-0.354316	0.479699	0.818611	0.440388	0.390271	0.873502
vasna	-0.65453	0.409781	0.686974	2.27177	0.0085482	0.0482927	-0.193661	0.815742	0.953537	2.9263	0.000295498	0.003777	0.46087	0.561067	0.766247	-2.46543	0.00518955	0.0219514	-1.08168	0.191197	0.597772	0.517409	0.529392	0.926262
LOC100536819	0.268436	0.836661	1	0.236689	0.85114	1	-0.0852092	0.891651	1	-0.0317475	0.982372	1	-0.353645	0.742958	1	-0.321898	0.755	1	0	1	1	0.00643081	0.991577	1
aars2	-0.741649	0.0843911	0.271315	-0.449712	0.281845	0.539385	0.233272	0.57807	0.856156	0.291936	0.475797	0.706686	0.974921	0.0266542	0.0968795	0.682984	0.110646	0.238453	-0.170863	0.687604	0.915619	0.155581	0.701712	0.961853
vtg6	-0.819267	0.414423	0.690889	5.60135	1.19357e-05	0.000190739	0.136851	0.938927	0.990712	6.42062	5.5977e-07	1.83713e-05	0.956119	0.394611	0.629233	-5.4645	5.25418e-05	0.000427849	1.20908	0.213192	0.62355	-3.60215	0.0055188	0.136285
vtg4	-1.79899	0.0123992	0.0662098	3.17547	0.0355867	0.140633	0.88303	0.46175	0.789766	4.97446	5.22598e-06	0.000127311	2.68202	0.00193497	0.0112871	-2.29244	0.169975	0.323907	-0.534377	0.670629	0.909014	-1.96697	0.199572	0.735743
vtg5	-1.10141	0.117742	0.33899	2.91577	0.0179192	0.085087	0.534403	0.791828	0.946967	4.01718	8.11958e-05	0.00127169	1.63581	0.076111	0.211744	-2.38137	0.0374108	0.105455	-1.65273	0.00732841	0.153176	-1.79519	0.33916	0.84934
vtg1	-1.26207	0.0869935	0.27763	3.96321	0.0237734	0.105131	-0.223746	0.877069	0.972654	5.22528	3.36635e-05	0.000610512	1.03833	0.124199	0.298822	-4.18695	0.0177406	0.0593346	-1.20271	0.0443532	0.332057	-2.18362	0.214868	0.749275
LOC794757	-0.629558	0.541966	1	0.143364	0.878351	1	-0.450881	0.631098	1	0.772923	0.426029	1	0	1	1	-0.594246	0.543683	1	0	1	1	0.383438	0.829977	1
cfhl3	-1.18251	0.64138	0.848985	0.104832	0.35024	0.608627	-1.04502	0.460109	0.788597	1.28735	0.165225	0.386699	0.137493	0.839062	0.937077	-1.14985	0.115871	0.246413	0.253417	0.408167	0.778615	1.65269	0.997642	1
cfhl2	0.391406	0.801353	0.933833	3.66926	0.00209362	0.0157438	-0.14248	0.865384	0.969341	3.27785	0.00269916	0.0211129	-0.533886	0.683846	0.84847	-3.81174	0.00212578	0.0106025	-1.48537	0.158667	0.560259	0.38999	0.493838	0.916432
cfhl1	1.53677	0.12779	0.357983	3.78839	0.000207313	0.00225148	-1.04042	0.221099	0.589377	2.25162	0.0211347	0.0985114	-2.57719	0.0238263	0.088675	-4.82881	0.000183335	0.00128549	0.587822	0.53771	0.849897	0.227917	0.98635	0.999737
cfh	1.46591	0.0375519	0.153256	3.87099	2.45518e-08	8.69696e-07	-0.510723	0.455174	0.784128	2.40509	0.000253488	0.00331699	-1.97663	0.0069405	0.0327774	-4.38172	1.7626e-09	3.87373e-08	1.3343	0.0525866	0.356966	1.58434	0.0182329	0.261739
cfhl4	0.144597	0.174551	0.428876	1.99122	0.00213773	0.0160166	0	1	1	1.84662	0.0630817	0.209613	-0.136718	0.296194	0.530554	-1.98334	0.00642495	0.0260941	0.271934	0.138164	0.537381	2.4258	0.309938	0.830022
cfhl5	0	1	1	0.665095	0.15585	0.378586	0.0516005	0.587446	0.859956	0.66185	0.22789	0.471585	0.0483554	0.791523	0.912561	-0.613494	0.384636	0.564241	-0.0498503	0.675852	0.911172	1.3985	0.685258	0.959916
aspm	0.0579027	0.964088	0.998072	-0.601551	0.612851	0.814068	-1.61916	0.152559	0.494718	-0.659454	0.566341	0.772624	-1.67707	0.161872	0.358495	-1.01761	0.381341	0.561181	2.49348	0.025242	0.257773	1.19696	0.293564	0.81964
dennd1b	0.526623	0.481607	0.746646	0.516751	0.48204	0.722405	0.697038	0.324321	0.692922	-0.00987279	0.991462	0.998776	0.170415	0.75005	0.888713	0.180288	0.739259	0.845204	-0.0807659	0.919812	0.98357	0.441759	0.462318	0.905634
LOC101884238	1.16726	0.22994	0.504618	2.66785	0.00492998	0.0312931	-0.733537	0.448126	0.780627	1.50059	0.0722032	0.229762	-1.9008	0.0664653	0.191655	-3.40138	0.00127081	0.0069025	0.172972	0.846614	0.965513	0.158882	0.687679	0.959938
kif14	-0.10072	0.913167	0.981137	-0.291184	0.736172	0.883847	-1.79243	0.0433459	0.25881	-0.190464	0.81425	0.914175	-1.69171	0.0625868	0.183259	-1.50124	0.0922935	0.208787	1.43934	0.108013	0.485778	0.432748	0.625782	0.952748
ddx59	-0.522754	0.317885	0.603442	0.841266	0.087672	0.262361	0.332235	0.505649	0.815254	1.36402	0.00557534	0.0369622	0.854988	0.112083	0.277074	-0.509031	0.309243	0.488192	0.395419	0.41986	0.785048	-0.176667	0.709585	0.963187
camsap2a	1.38166	0.0836302	0.269475	0.0987106	0.948126	0.981699	0.362822	0.570013	0.851391	-1.28295	0.0691241	0.222949	-1.01884	0.263845	0.494363	0.264111	0.604654	0.749522	-0.496263	0.468076	0.811255	0.209084	0.726446	0.966072
si:ch211-129c21.1	0.781536	0.417618	0.693718	2.87589	0.0031902	0.0221407	-0.163878	0.783947	0.944029	2.09435	0.0253356	0.112244	-0.945414	0.309724	0.543941	-3.03977	0.00291123	0.0138057	-0.852327	0.390083	0.767053	-1.23651	0.176	0.7064
scamp4	-0.810118	0.20243	0.467192	-0.462108	0.396101	0.651061	-0.501963	0.461298	0.789735	0.34801	0.625128	0.810212	0.308155	0.662304	0.833612	-0.0398553	0.984217	0.992616	0.670667	0.328575	0.724826	0.375853	0.597865	0.945427
chaf1a	-0.0867314	0.893833	0.973048	-0.562559	0.337054	0.596765	0.0760026	0.898538	0.978238	-0.475827	0.39347	0.641446	0.162734	0.802075	0.917709	0.638561	0.287686	0.465448	0.210347	0.712648	0.922673	0.687285	0.247189	0.78333
ubxn6	0.847447	0.0908732	0.285369	0.486761	0.328989	0.588538	0.529163	0.275958	0.650166	-0.360685	0.440214	0.68024	-0.318283	0.549736	0.756897	0.0424023	0.909272	0.949891	-0.0162424	0.975105	1	0.197079	0.657492	0.958567
hdgfrp2	0.189193	0.673859	0.869333	0.390608	0.387719	0.643491	-0.405065	0.365067	0.724978	0.201415	0.648295	0.82442	-0.594258	0.204542	0.416919	-0.795673	0.0867455	0.199235	0.52481	0.241303	0.649036	-0.260739	0.564691	0.93602
ap3d1	0.30961	0.437779	0.710919	0.288385	0.465166	0.709573	0.387774	0.302039	0.67592	-0.0212253	0.955924	0.983694	0.0781641	0.824777	0.929142	0.0993894	0.782731	0.875033	0.0985951	0.788889	0.946906	0.0890641	0.800041	0.975547
cdc34a	-0.305404	0.591316	0.819179	-0.4574	0.419989	0.669905	0.961109	0.081709	0.361786	-0.151996	0.784047	0.898579	1.26651	0.0299592	0.105904	1.41851	0.0140608	0.0495754	-0.18068	0.743845	0.934665	-0.0402129	0.955196	0.9968
gna11a	0.604173	0.148456	0.390355	-0.386569	0.340935	0.599946	0.314966	0.429147	0.771591	-0.990743	0.0119676	0.0658073	-0.289207	0.503051	0.721282	0.701535	0.0900671	0.20477	-0.0769625	0.845876	0.965325	0.19675	0.629338	0.953182
aes	0.728329	0.0982015	0.301105	0.28362	0.527908	0.755861	-0.418899	0.355094	0.717477	-0.44471	0.261752	0.51137	-1.14723	0.0118273	0.050607	-0.702519	0.120463	0.253463	0.587078	0.196511	0.603626	0.423605	0.297422	0.822355
si:dkey-42p8.3	1.96363	0.0778308	0.256235	0.622923	0.654684	0.839513	-0.656606	0.446781	0.779527	-1.3407	0.144057	0.356117	-2.62023	0.0133825	0.0558342	-1.27953	0.219763	0.387098	2.23284	0.00407692	0.116729	-0.229565	0.850649	0.982727
tle2	0.0169901	0.978039	1	0.127907	0.775011	0.903264	-1.2646	0.00423534	0.0580582	0.110917	0.787087	0.899936	-1.28159	0.00511314	0.0253828	-1.39251	0.00208742	0.010434	1.19486	0.0069972	0.151381	-0.4732	0.282442	0.810372
plpp2b	0.684716	0.248823	0.526985	0.417198	0.4539	0.698905	-2.11098	0.00150309	0.0290266	-0.267519	0.664334	0.833342	-2.79569	4.09352e-05	0.000391555	-2.52817	0.0001744	0.00123256	1.44946	0.0266515	0.265563	0.276911	0.709266	0.963187
mier2	-0.809228	0.0574185	0.207766	0.793124	0.0546137	0.191828	-0.400435	0.323879	0.692503	1.60235	6.95791e-05	0.00111715	0.408792	0.351699	0.588268	-1.19356	0.00474455	0.0203727	0.159961	0.699343	0.919096	-0.458702	0.26739	0.799435
s1pr3a	7.22015	5.69826e-26	2.32698e-23	4.15602	6.15706e-10	3.08442e-08	1.70601	0.0132198	0.125231	-3.06413	6.274e-07	2.04195e-05	-5.51414	7.587e-16	5.27225e-14	-2.45001	0.000263724	0.00176614	-1.45444	0.0411159	0.323438	1.40205	0.0340736	0.364372
shdb	1.30026	0.0808188	0.263171	0.916822	0.203026	0.445964	-2.42124	0.00954629	0.101471	-0.383438	0.598346	0.792711	-3.7215	9.96645e-05	0.000866532	-3.33806	0.000394056	0.00252164	0.91792	0.313976	0.711363	0.420964	0.633012	0.954185
ankrd24	-0.0617406	0.840462	0.951009	0.377116	0.799304	0.914059	-2.32037	0.0254627	0.190809	0.438856	0.62722	0.811428	-2.25863	0.0393024	0.130166	-2.69749	0.0133634	0.0476261	-0.104708	0.961964	0.994954	0.543298	0.492741	0.916103
shc2	2.6012	4.46981e-05	0.000580032	1.76586	0.00518338	0.0325478	-0.650297	0.323706	0.692446	-0.835342	0.153868	0.370585	-3.2515	1.74373e-06	2.2551e-05	-2.41615	0.000326021	0.00212893	0.646648	0.336277	0.731373	0.334961	0.586677	0.943256
cks2	0.511093	0.331768	0.617955	0.393643	0.438735	0.686203	-0.716051	0.200149	0.564655	-0.117449	0.824292	0.919395	-1.22714	0.0374983	0.125744	-1.10969	0.054633	0.140724	0.0530824	0.984592	1	-0.290981	0.531653	0.926489
odf3l2	3.12271	0.00520747	0.0333551	-0.530034	0.954204	0.984381	0.862354	0.379102	1	-3.65274	0.00406637	0.0290108	-2.26035	0.0606894	0.179015	1.39239	0.383327	0.563165	-1.70687	0.158419	1	1.74631	0.212484	0.747989
tcf3b	1.12635	0.0129612	0.0685575	0.93419	0.0376756	0.146591	-0.26373	0.545594	0.840445	-0.192164	0.656075	0.82863	-1.39008	0.00258582	0.0144041	-1.19792	0.00876946	0.0336788	0.813746	0.062478	0.3841	-0.0982895	0.825944	0.97937
LOC110438275	-1.36405	0.822985	0.942695	-0.62887	0.63538	0.828657	-1.35892	0.0282964	0.201992	0.73518	0.552592	0.76351	0.00512707	0.456675	0.683669	-0.730053	0.109543	0.236776	1.51277	0.0434844	0.330379	1.16588	0.789595	0.975141
mbd3b	-0.672354	0.268593	0.550564	-0.662196	0.267279	0.522778	-0.945502	0.124274	0.447462	0.0101586	0.983912	0.995404	-0.273148	0.678615	0.844765	-0.283307	0.659363	0.790053	0.954338	0.123099	0.51477	0.236255	0.692755	0.960101
si:dkey-110c1.7	-2.15106	0.0657604	0.229005	2.15817	0.082909	0.252809	0.78831	0.463554	1	4.30924	0.000912024	0.00914664	2.93937	0.0174341	0.0691711	-1.36986	0.326476	0.506344	-2.61212	0.0333642	1	-1.79034	0.160249	0.684507
hmg20b	-0.750505	0.129921	0.361513	-0.195133	0.695352	0.862031	-0.44699	0.340076	0.706641	0.555373	0.236735	0.482801	0.303515	0.558575	0.764283	-0.251857	0.597701	0.744539	0.53967	0.253711	0.661683	0.167518	0.745313	0.969732
btbd2a	-0.477368	0.327114	0.612203	-0.449015	0.351962	0.610079	0.464366	0.32379	0.692469	0.028353	0.950378	0.981897	0.941735	0.0579845	0.173175	0.913382	0.0629649	0.156638	-0.44724	0.340508	0.73408	-0.212345	0.679818	0.959623
eef2a.2	1.35396	0.0948679	0.294311	1.27513	0.111462	0.306701	0.0368238	0.976153	1	-0.0788245	0.916259	0.964146	-1.31713	0.116804	0.2857	-1.23831	0.135863	0.276611	0.642844	0.383434	0.762059	-0.978863	0.225589	0.761535
eef2a.1	1.54704	0.0180782	0.0887935	0.262211	0.649349	0.835981	-0.505872	0.44275	0.777947	-1.28483	0.0447481	0.166896	-2.05292	0.00230775	0.0130481	-0.768083	0.23884	0.410016	-0.207973	0.741058	0.933525	-0.432006	0.504776	0.919302
creb3l3a	0	1	1	3.48793	0.00943217	0.0519634	0	1	1	3.50216	0.0240851	0.108527	0	1	1	-3.37726	0.0243733	0.0758359	0.287721	0.687502	1	-2.09738	0.0876253	0.546298
celf5a	0.54576	0.609503	0.829927	0.924428	0.400835	0.654494	-1.54671	0.153156	1	0.378668	0.745544	0.878382	-2.09247	0.0800552	0.219228	-2.47114	0.0447014	0.120662	1.62898	0.16901	1	0.255703	0.985416	0.999737
rgmd	0.693755	0.100762	0.306606	-0.259186	0.525873	0.754532	0.339709	0.401954	0.751348	-0.952941	0.0168347	0.0839024	-0.354046	0.414362	0.646626	0.598895	0.153068	0.301403	-0.491083	0.225709	0.632974	-0.00186976	0.995826	1
hsd11b1la	0.132752	0.705956	0.887053	0.374531	0.303996	0.563332	-0.565732	0.125903	0.449928	0.24178	0.506999	0.730066	-0.698483	0.0715661	0.202261	-0.940263	0.0140947	0.0496693	0.289063	0.444748	0.796634	-0.396538	0.280222	0.808895
si:dkey-78l4.14	-1.77312	0.000162456	0.00178612	-2.02226	1.35171e-05	0.000211382	0.813547	0.0672448	0.325886	-0.249146	0.578908	0.780392	2.58666	5.84266e-08	1.02142e-06	2.83581	1.74547e-09	3.84021e-08	-0.421699	0.34585	0.736595	0.560463	0.236131	0.771394
si:dkey-78l4.10	0.712186	0.530428	0.781178	1.93007	0.142762	0.358505	-0.970197	0.306214	1	1.21788	0.374695	0.624412	-1.68238	0.125555	0.301122	-2.90026	0.0248292	0.0769614	0.511961	0.51608	1	-0.332084	0.794835	1
si:dkey-78l4.7	0.15471	0.618006	0.835116	-0.0815318	0.919083	0.969361	-2.86107	2.51369e-05	0.00134827	-0.236241	0.675235	0.83821	-3.01578	1.96656e-05	0.000203193	-2.77954	6.2421e-05	0.000498953	-0.127179	0.889369	0.977493	0.0240697	0.919306	0.99235
si:dkey-78l4.6	0.11589	0.539306	0.787968	2.11859	0.00509934	0.0321248	-1.47486	0.0903459	0.380505	2.0027	0.023672	0.107264	-1.59075	0.0290933	0.103539	-3.59344	1.63561e-05	0.000153209	0.093428	0.776798	0.944129	0.265811	0.785282	0.975141
si:dkey-78l4.2	-0.524208	0.66934	0.86685	-0.195916	0.889681	0.956911	-0.609635	0.575803	1	0.328292	0.784632	0.89889	0	1	1	-0.413719	0.706586	0.823699	2.47211	0.0658826	1	3.56527	0.0285248	0.33531
ier5	0.132229	0.76755	0.918902	-0.659578	0.202125	0.444937	-0.832127	0.0864186	0.372607	-0.791808	0.101844	0.286799	-0.964356	0.0568099	0.170735	-0.172549	0.711039	0.827003	-0.369322	0.442648	0.794817	0.237544	0.657638	0.958648
stx6	-0.0619652	0.831298	0.946618	-0.35829	0.497919	0.734906	-0.603681	0.311896	0.681923	-0.296325	0.62488	0.810212	-0.541715	0.430314	0.660699	-0.24539	0.727291	0.837234	0.67447	0.273712	0.679341	0.147532	0.737121	0.967658
si:dkey-121a11.3	1.11824	0.118409	0.340329	0.136488	0.9282	0.973192	-1.2344	0.0619031	0.311697	-0.981748	0.0831836	0.252216	-2.35264	0.000324508	0.00244098	-1.37089	0.0295377	0.0883797	0.173411	0.734288	0.931818	-0.242952	0.716997	0.964264
plekhb2	-0.142627	0.739299	0.904572	-0.0411606	0.897971	0.960722	-0.236215	0.625177	0.877976	0.101466	0.826728	0.921062	-0.0935888	0.880219	0.958495	-0.195055	0.722249	0.834574	0.906545	0.0664562	0.395524	0.287577	0.535051	0.926489
ankrd29	2.23502	0.0456869	0.177169	2.59304	0.0215613	0.0976495	-0.258422	0.804172	1	0.358024	0.756477	0.884027	-2.49344	0.045614	0.144964	-2.85146	0.0237128	0.0743659	-0.513376	0.632416	1	-1.13775	0.319972	0.836057
cts12	2.78823	0.0153964	1	2.02643	0.0443563	0.164328	0.954375	0.231005	1	-0.761799	0.597063	0.791963	-1.83385	0.209891	1	-1.07205	0.417105	0.594671	-0.873881	0.355241	1	-0.121834	0.743702	1
lama3	-0.206965	0.975879	1	5.04159	0.00110454	0.00926369	0.025627	0.948959	1	5.24856	0.000949232	0.00942728	0	1	1	-5.01597	0.00161442	0.00845432	0	1	1	-3.12414	0.0195793	0.273926
ttc39c	1.28107	0.0608802	0.21661	0.558471	0.420085	0.669953	0.0723209	0.919158	0.984668	-0.722598	0.232581	0.477178	-1.20875	0.0869913	0.231871	-0.48615	0.500155	0.667189	0.385344	0.521792	0.841928	0.10457	0.737873	0.967761
osbpl1a	-0.397536	0.502736	0.761535	1.37802	0.0117486	0.0618729	-0.775994	0.156107	0.499956	1.77556	0.000969464	0.0095863	-0.378458	0.495172	0.71473	-2.15402	0.000144195	0.00104808	1.43627	0.00908454	0.16565	-0.223274	0.669392	0.958866
trmt13	-0.278031	0.704971	0.886641	0.451055	0.474795	0.716452	0.34745	0.604784	0.869062	0.729086	0.257498	0.506555	0.625481	0.392527	0.62758	-0.103605	0.83485	0.907896	0.193254	0.772768	0.94308	-0.590275	0.363933	0.863216
lrrc39	-5.20794	9.26498e-10	3.51788e-08	-4.52155	6.15522e-08	1.96017e-06	0.812528	0.333404	0.701581	0.686392	0.370867	0.621502	6.02047	4.60615e-12	1.58782e-10	5.33408	4.131e-10	1.02968e-08	-0.676385	0.409155	0.779162	-0.666396	0.325211	0.839434
LOC110438299	-3.46704	0.0107016	0.0592036	-2.76436	0.0458352	0.168221	-0.15201	0.923034	1	0.702681	0.455205	0.692652	3.31503	0.0148933	0.0608895	2.61235	0.0610937	0.153101	-0.470161	0.689121	1	-1.01035	0.30355	0.8275
dbt	-2.79124	2.7492e-13	2.06352e-11	-2.1587	7.98528e-09	3.21282e-07	0.797093	0.0263326	0.194053	0.632543	0.0844604	0.254464	3.58834	2.03583e-20	3.79634e-18	2.95579	6.50515e-15	3.96892e-13	-0.318096	0.371903	0.755156	-0.0736167	0.876096	0.98781
fam32a	-0.884093	0.08135	0.264213	-0.417326	0.402958	0.65605	-0.543934	0.264951	0.638726	0.466767	0.337007	0.589077	0.340158	0.507865	0.725203	-0.126609	0.810582	0.893453	-0.18438	0.706391	0.921034	-0.539051	0.293405	0.81964
mrpl54	-0.98943	0.0453392	0.176213	-1.54764	0.00145806	0.0116777	0.664542	0.152133	0.494127	-0.558211	0.232624	0.477178	1.65397	0.000956102	0.00623231	2.21218	7.32891e-06	7.42665e-05	-1.0688	0.0215752	0.241865	-0.159356	0.726028	0.966072
malt2	0.423891	0.456973	0.726697	0.558307	0.329311	0.58887	-0.825538	0.151994	0.494127	0.134416	0.816469	0.91555	-1.24943	0.0373729	0.125431	-1.38385	0.0201984	0.0657801	0.197237	0.740971	0.933484	-0.144195	0.78236	0.975036
safb	0.231034	0.58226	0.813906	0.324564	0.431854	0.680912	0.250207	0.522896	0.827262	0.0935298	0.80975	0.91127	0.0191727	0.950298	0.991782	-0.0743571	0.869062	0.927124	-0.294944	0.451035	0.800509	-0.784246	0.0567123	0.454762
tpm4a	-1.94139	1.17782e-06	2.21713e-05	-3.50544	9.51653e-19	3.29675e-16	1.0902	0.00428823	0.0585834	-1.56405	4.1284e-05	0.00071997	3.03159	7.64604e-14	3.70568e-12	4.59564	2.88915e-30	2.36206e-27	-0.615487	0.106431	0.483025	0.356296	0.370547	0.865812
hsh2d	3.35958	3.61619e-05	0.000481116	2.30148	0.0039955	0.0263773	0.851283	0.33011	0.698274	-1.0581	0.158401	0.376987	-2.5083	0.00263673	0.0146294	-1.4502	0.072958	0.175104	1.62228	0.0434464	0.330379	0.943113	0.275912	0.805917
ankmy1	1.65712	0.146967	0.388723	0.123184	0.787091	0.909396	-0.973272	0.399928	1	-1.53393	0.211433	0.450161	-2.63039	0.0449285	0.143539	-1.09646	0.296082	0.474592	1.63645	0.153262	1	1.48828	0.341877	0.851093
gpc1a	-2.45896	0.0314718	0.134706	0.19508	0.999982	1	-2.05637	0.0825582	1	2.65404	0.0244256	0.109553	0	1	1	-2.25145	0.0941098	0.211887	0.711487	0.458414	1	0.0722804	0.953586	1
gpc5b	-1.16526	0.224246	1	-0.667754	0.579158	1	0.334711	0.823402	1	0.497508	0.471941	1	1.49997	0.160736	1	1.00246	0.444731	1	0.0280256	0.809209	1	0.935667	0.232446	1
rpp21	0.0476268	0.879565	0.967613	-0.305183	0.533196	0.759999	0.153836	0.741203	0.92661	-0.35281	0.435068	0.676559	0.106209	0.876958	0.957179	0.459019	0.36414	0.545467	0.0287181	0.958608	0.994071	0.386428	0.437236	0.896322
tmem264	-0.128867	0.859256	1	0.751089	0.476832	1	-0.309865	0.795791	1	0.879956	0.583651	1	-0.180998	0.678309	1	-1.06095	0.349722	1	0	1	1	-0.593262	0.755338	1
rrp36	0.265582	0.513587	0.769624	-0.687603	0.125191	0.330081	-0.655479	0.125288	0.448928	-0.953185	0.0245516	0.109854	-0.921061	0.0399623	0.131816	0.0321242	0.975201	0.987473	0.676589	0.118021	0.506236	0.707088	0.120013	0.620145
sult3st2	0	1	1	5.23092	0.00121388	0.0100651	0	1	1	5.31843	0.00275216	0.0214231	0	1	1	-5.04951	0.00463925	0.020013	0	1	1	-5.19071	0.00206062	0.0752221
si:dkey-236e20.3	0	1	1	2.29537	0.103564	0.292126	0	1	1	2.31849	0.143292	0.354914	0	1	1	-2.26845	0.163545	0.315707	0	1	1	-2.29894	0.123545	1
siah2l	0.700031	0.105397	0.316003	0.41133	0.328755	0.588289	-0.426639	0.30798	0.679437	-0.288701	0.492623	0.719332	-1.12667	0.011363	0.0489197	-0.83797	0.0548148	0.141103	0.00965243	0.973822	1	-0.261289	0.528223	0.926262
rbmx2	-0.301584	0.58591	0.816188	-0.383842	0.473662	0.715621	-0.339846	0.489034	0.805696	-0.0822577	0.865166	0.940098	-0.0382621	0.908246	0.971721	0.0439955	0.964838	0.981501	0.0929004	0.859148	0.968706	-0.446168	0.367482	0.864338
LOC100001479	-0.244566	0.979803	1	1.00667	0.180672	0.415523	-0.731313	0.371138	0.729865	1.25124	0.183114	0.411819	-0.486747	0.445038	0.67354	-1.73799	0.044276	0.11983	-1.5276	0.126917	0.519966	-0.051144	0.804018	0.975547
slc25a14	-1.17836	0.0363975	0.149951	-1.8237	0.00126023	0.0103779	-0.623622	0.252216	0.624754	-0.645343	0.246645	0.493893	0.554736	0.328195	0.563343	1.20008	0.0371757	0.105002	0.372148	0.495532	0.827485	-0.0419673	0.967547	0.997616
pof1b	-1.90001	0.00188338	0.0145677	-2.194	0.000310608	0.00318062	0.107246	0.82839	0.958482	-0.293989	0.625862	0.810543	2.00725	0.00110756	0.00704318	2.30124	0.000171926	0.00121803	-0.887844	0.12823	0.522811	-0.812499	0.226177	0.761659
LOC100003704	-0.241101	0.640741	0.848867	-1.15076	0.0401005	0.153084	0.609797	0.266624	0.640191	-0.909659	0.0998168	0.283394	0.850897	0.132026	0.312155	1.76056	0.00206831	0.0103562	-0.963014	0.0779615	0.426329	-0.00342792	0.988479	0.999737
rars	0.0328234	0.929919	0.986659	-0.154535	0.674988	0.849826	0.749594	0.0354955	0.230794	-0.187359	0.597671	0.792307	0.716771	0.0578369	0.17284	0.904129	0.0155699	0.0535926	-0.475956	0.181175	0.587337	0.26299	0.479011	0.910839
ublcp1	-0.115355	0.839274	0.950329	-0.456097	0.454504	0.699466	-0.803304	0.213072	0.5809	-0.340743	0.57209	0.776633	-0.68795	0.307671	0.541744	-0.347207	0.600691	0.746354	0.339344	0.600621	0.879203	0.648111	0.295936	0.821324
il12bb	1.50519	0.0459124	0.17751	1.57196	0.0447599	0.165404	0.0155409	0.87713	0.972654	0.0667668	0.967324	0.9892	-1.48965	0.056276	0.169722	-1.55642	0.0548712	0.141124	-0.425479	0.916918	0.983182	-0.399903	0.428849	0.893528
ubtd2	1.69008	1.49224e-06	2.72443e-05	0.144988	0.672653	0.848903	0.796472	0.0205565	0.167059	-1.54509	3.75755e-06	9.56421e-05	-0.893605	0.0120663	0.0513939	0.651484	0.0692753	0.168301	-0.237776	0.486008	0.823025	0.82801	0.0189946	0.268837
adrb2b	-1.5416	0.0645738	0.225895	-1.13817	0.168113	0.397462	3.68975	5.15516e-06	0.000374436	0.403428	0.597972	0.792549	5.23136	1.86665e-09	4.23021e-08	4.82793	1.44488e-08	2.61344e-07	-0.529738	0.516101	0.839321	-0.82351	0.32338	0.838671
kdelc2	0.492551	0.311426	0.596728	0.208718	0.654481	0.839467	-1.21841	0.0160241	0.141793	-0.283833	0.547946	0.759863	-1.71096	0.00114604	0.00724086	-1.42713	0.00596214	0.0245488	1.24082	0.0151783	0.20883	0.627397	0.214519	0.749275
tmprss15	-1.59169	0.0151151	0.077119	1.82331	0.00918421	0.0510237	1.55517	0.0121896	0.119108	3.415	6.9494e-08	2.85218e-06	3.14686	1.26992e-06	1.69843e-05	-0.268136	0.939389	0.967069	-0.730827	0.2001	0.608337	-4.50069	9.26666e-10	3.94348e-07
chm	0.369271	0.285363	0.568851	-0.0585545	0.855629	0.941914	0.00716627	0.982612	1	-0.427826	0.183588	0.411939	-0.362105	0.309949	0.544238	0.0657207	0.842946	0.9126	-0.202687	0.560977	0.862114	0.0770602	0.812313	0.976693
dacha	-2.59571	7.50334e-11	3.50798e-09	-3.50304	1.11904e-18	3.74951e-16	-0.467601	0.221155	0.589386	-0.907324	0.0191443	0.091809	2.12811	1.49381e-07	2.40929e-06	3.03544	5.29319e-14	2.74588e-12	0.0837319	0.812995	0.954609	-0.657021	0.11812	0.615487
rgs14b	0.900433	0.107017	0.318996	2.15984	0.000112393	0.00134182	-0.970188	0.0951186	0.391145	1.25941	0.0203335	0.0958259	-1.87062	0.00190541	0.0111433	-3.13003	1.82435e-07	2.65017e-06	0.866721	0.139872	0.538365	-1.11115	0.0440246	0.411455
zgc:194629	-2.26005	0.137874	0.374156	0.304924	0.63753	0.82977	-1.19244	0.656288	1	2.56498	0.0470073	0.172338	1.06761	0.2886	0.521724	-1.49737	0.383085	0.562931	-1.07538	0.166903	1	-1.55354	0.176142	1
cnot6a	0.254355	0.517471	0.771424	0.349637	0.372361	0.629926	-0.045974	0.904629	0.980204	0.0952817	0.803849	0.908933	-0.300329	0.453564	0.680851	-0.395611	0.321106	0.500464	0.183468	0.632935	0.892766	-0.0363099	0.91922	0.99235
adamts2	1.25771	0.043708	0.171658	0.772764	0.208057	0.453151	-1.37086	0.0252362	0.190029	-0.484949	0.419217	0.663753	-2.62857	4.21017e-05	0.000401419	-2.14362	0.000740337	0.00433574	0.0472364	0.927302	0.985713	0.133826	0.84116	0.980743
nrxn2a	-1.99357	0.0272914	0.12168	-0.0626908	0.730885	0.881032	-2.27779	0.0241477	0.184301	1.93088	0.0422089	0.160474	-0.284224	0.807216	0.920518	-2.2151	0.0461767	0.123768	-0.312131	0.803092	0.951716	-0.783843	0.510221	0.920812
im:7160157	-0.828614	0.411405	1	0.440348	0.933361	1	-0.759539	0.549622	1	1.26896	0.327755	1	0.0690748	0.836141	1	-1.19989	0.490094	1	0.403225	0.785639	1	-0.967599	0.570494	1
pacs1a	2.48867	1.23907e-08	3.62483e-07	2.05709	2.09724e-06	4.2441e-05	0.512909	0.266875	0.640471	-0.431574	0.273994	0.525097	-1.97576	1.09706e-05	0.000120069	-1.54418	0.000528549	0.00325392	0.091025	0.835413	0.961884	-1.01854	0.0180191	0.260683
si:dkeyp-50d11.2	-1.08172	0.138851	0.375739	-1.23128	0.0898465	0.266605	0.827291	0.221794	0.589828	-0.149561	0.849551	0.932084	1.90901	0.00926437	0.0414905	2.05857	0.00446593	0.0193881	-0.013836	0.932447	0.986796	-2.01878	0.0176131	0.257082
bbs1	0.622962	0.430876	0.704744	-0.394232	0.553247	0.77403	-0.681611	0.376254	0.732261	-1.01719	0.132773	0.338371	-1.30457	0.0987394	0.253351	-0.287379	0.715043	0.82996	0.987365	0.182874	0.588678	0.608531	0.342043	0.851093
zgc:158446	0.835344	0.121861	0.346545	2.59576	1.61188e-06	3.37554e-05	-1.28584	0.018	0.153065	1.76041	0.000729842	0.00766559	-2.12119	0.000173262	0.00142004	-3.8816	5.29385e-12	1.90831e-10	1.89254	0.00055413	0.0383563	-0.210188	0.684272	0.959916
bfb	0	1	1	0.448113	0.192863	0.432892	0	1	1	0.445871	0.285485	0.53764	0	1	1	-0.445039	0.276771	0.452973	0.0313745	0.765073	0.940599	1.519	0.662246	0.95875
cfb	0.370012	0.347193	0.632899	2.98578	0.00288092	0.0204745	0.00206444	0.959878	0.997419	2.61576	0.0287872	0.123286	-0.367948	0.340514	0.576454	-2.98371	0.00362588	0.0164541	0.826199	0.0944686	0.461929	2.57533	0.120515	0.621396
slc29a2	-0.687638	0.336121	0.621894	-0.0628739	0.937886	0.977634	-0.240509	0.716478	0.91992	0.624764	0.352046	0.604019	0.447129	0.552928	0.759369	-0.177635	0.784332	0.876057	-0.332608	0.633568	0.892834	-0.232774	0.730092	0.966892
actn3a	-4.61962	8.30453e-07	1.60245e-05	-0.718686	0.379723	0.636056	-1.38996	0.0934658	0.38817	3.90094	1.22633e-05	0.000262186	3.22966	0.000570634	0.00399607	-0.671278	0.451308	0.624952	-2.50481	0.00533305	0.132473	-2.12472	0.0143635	0.232315
rbm14a	-0.0330121	0.91906	0.982812	0.472699	0.208385	0.453635	0.139328	0.700855	0.913705	0.505711	0.156369	0.37411	0.17234	0.642762	0.820114	-0.333371	0.383971	0.563589	-0.210261	0.560325	0.861889	-0.571352	0.130212	0.635915
rin1a	0.0654713	0.916797	0.98182	-0.565113	0.401056	0.654622	-2.61006	0.00328533	0.0493705	-0.630585	0.434697	0.676265	-2.67553	0.00373501	0.0195351	-2.04495	0.0230089	0.0726187	1.37931	0.115547	0.501173	0.986169	0.235085	0.770607
dpp3	-0.318234	0.462582	0.73149	0.0723323	0.866138	0.946785	-0.307994	0.460209	0.788672	0.390566	0.343836	0.596374	0.0102395	0.981582	1	-0.380326	0.383572	0.56321	0.140964	0.735377	0.931818	-0.0402617	0.926035	0.99298
gria1b	0.255823	0.555728	1	1.34572	0.181903	1	0.745322	0.337132	1	1.0899	0.455179	1	0.489499	0.752525	1	-0.600399	0.696787	1	-0.759707	0.442391	1	0.493311	0.978086	1
guca1d	-0.133565	0.955604	1	-0.575907	0.677103	0.850864	-0.30001	0.831164	1	-0.442342	0.717408	0.863348	-0.166444	0.883152	1	0.275897	0.850833	0.916641	0.539859	0.704643	1	1.11707	0.442474	1
alg8	0.0972219	0.836855	0.948983	-0.200383	0.70526	0.866837	-0.229814	0.648505	0.889997	-0.297605	0.544582	0.7575	-0.327036	0.528701	0.740963	-0.0294306	0.942527	0.968929	0.34601	0.501117	0.82981	0.380248	0.470107	0.906944
ccdc90b	-0.166382	0.70717	0.887964	0.848005	0.0436562	0.16253	0.681519	0.104638	0.410258	1.01439	0.0142392	0.0742815	0.847901	0.0587287	0.174838	-0.166487	0.693513	0.814218	0.396647	0.337979	0.732246	-0.0193998	0.957409	0.996846
pcf11	0.699065	0.0649149	0.226851	0.296857	0.432417	0.681405	0.0884716	0.803601	0.95049	-0.402208	0.262062	0.511634	-0.610594	0.113912	0.280024	-0.208386	0.592218	0.74025	-0.378578	0.294911	0.696253	-0.384689	0.311916	0.831239
ddias	-0.995866	0.191341	0.453427	-0.134488	0.826413	0.928364	-0.484837	0.536784	0.835135	0.861378	0.245022	0.4918	0.511029	0.511185	0.727769	-0.350349	0.685923	0.808908	1.09674	0.152838	0.552638	0.452805	0.490162	0.915052
polq	-0.432086	0.650674	0.855309	1.01162	0.369649	0.627203	-1.23635	0.236682	0.606741	1.4437	0.160187	0.379733	-0.804259	0.464876	0.690506	-2.24796	0.0467976	0.125032	2.08456	0.0483753	0.346044	0.568727	0.5297	0.926262
birc2	-0.0113121	0.988207	1	0.154048	0.690203	0.858903	0.516409	0.181373	0.538529	0.16536	0.667387	0.834601	0.527721	0.20329	0.415363	0.362361	0.380731	0.560969	-0.431018	0.263132	0.668843	-0.170023	0.660295	0.958727
si:rp71-1p14.7	2.02019	0.0507724	1	1.63177	0.0842146	0.255229	0	1	1	-0.388425	0.768423	0.889496	-1.75526	0.127011	1	-1.36683	0.193526	0.354085	0	1	1	1.59602	0.465954	1
angptl5	3.07608	1.43654e-05	0.000211362	5.29814	8.10696e-14	9.75113e-12	-0.651411	0.351783	0.714768	2.22205	0.000482743	0.00553381	-3.7275	2.10591e-05	0.000216211	-5.94955	4.2855e-11	1.29573e-09	2.03998	0.0142296	0.202655	1.20384	0.07883	0.522532
trpc6a	6.25104	1.33221e-10	6.00393e-09	2.99045	0.0015129	0.0120276	0.436281	0.647097	0.889045	-3.26059	0.000447198	0.00522003	-5.81476	4.73835e-09	9.95461e-08	-2.55417	0.00773537	0.0304162	1.84776	0.0282615	0.274459	1.7304	0.0475876	0.424818
arhgap42a	1.67173	0.0113651	0.0619622	-0.72302	0.254363	0.507905	-0.0880431	0.893916	0.977477	-2.39475	0.000107616	0.00160202	-1.75978	0.00914447	0.0410568	0.634977	0.323586	0.502948	-0.0499468	0.966405	0.997299	1.33939	0.0326091	0.356735
fbxo40.2	-0.634705	0.469569	1	-0.02227	0.96646	1	0.47697	0.808917	1	0.612435	0.471782	1	1.11167	0.348608	1	0.49924	0.782632	1	-0.800776	0.662019	1	-0.512703	0.64308	1
fbxo40.1	-3.54073	0.00116569	0.00977576	-3.00452	0.00471831	0.0301839	0.11709	0.896059	0.977863	0.536214	0.539209	0.754132	3.65783	0.000949462	0.00619476	3.12161	0.00377698	0.0170001	-0.294463	0.746914	0.93549	-1.65208	0.059863	0.466386
c1qa	0.202439	0.737844	0.903807	1.0615	0.0922545	0.270742	-1.69556	0.00666454	0.0802877	0.859058	0.162807	0.383273	-1.898	0.00397999	0.0206038	-2.75706	2.49074e-05	0.000222793	2.51253	6.25571e-05	0.00963479	1.13511	0.0831786	0.53614
c1qc	0.419646	0.3708	0.654294	0.9419	0.049716	0.178899	-1.41234	0.00321349	0.0485842	0.522254	0.272499	0.523501	-1.83199	0.000275311	0.00211978	-2.35424	2.48414e-06	2.81605e-05	1.96838	4.5496e-05	0.00809272	0.956263	0.06246	0.474973
c1qb	0.561338	0.312823	0.598277	1.02552	0.0692609	0.224204	-1.27162	0.0226357	0.177556	0.464181	0.407165	0.653176	-1.83296	0.00173938	0.0103203	-2.29714	7.98259e-05	0.000621547	1.72023	0.00244708	0.0863166	0.74159	0.231926	0.768115
si:dkeyp-69c1.9	0.262876	0.843979	0.952618	1.03211	0.435916	0.684307	-1.116	0.301887	1	0.769229	0.54799	0.759863	-1.37888	0.24313	0.469522	-2.14811	0.0933153	0.210596	2.12758	0.0828574	1	0.103497	0.91408	0.991693
si:dkeyp-69c1.6	0.105042	0.800461	0.933584	0.340839	0.427494	0.676647	0.482832	0.262977	0.636166	0.235797	0.579292	0.780653	0.37779	0.419256	0.650702	0.141993	0.766678	0.863463	-0.548981	0.202944	0.610898	-0.538382	0.217406	0.75218
gig2d	1.29655	0.0436142	0.171458	1.84008	0.00379405	0.0253172	-0.675848	0.301453	0.675568	0.543532	0.366565	0.617784	-1.9724	0.00345092	0.0182767	-2.51593	0.000169326	0.00120211	0.390756	0.557947	0.861101	-0.102178	0.868833	0.986812
gig2e	-0.4884	0.497191	0.757311	2.1013	0.00220604	0.016414	-1.2264	0.0836765	0.366343	2.5897	8.78699e-05	0.00135137	-0.738	0.304871	0.539024	-3.3277	4.6138e-06	4.87598e-05	-1.10237	0.149725	0.549146	-2.94112	2.79195e-05	0.00334162
gig2f	-0.842562	0.80376	1	-0.313371	0.739691	1	0.132072	0.979363	1	0.529191	0.551599	1	0.974635	0.792042	1	0.445443	0.766863	1	-0.978765	0.528258	1	-0.185776	0.936644	1
gig2h	-0.971978	0.773557	0.921022	1.90725	0.126268	0.331636	-2.13058	0.100104	1	2.87922	0.0605015	0.203688	-1.1586	0.199773	0.410704	-4.03782	0.00451304	0.0195635	0	1	1	-3.72299	0.0135774	0.224385
gig2i	-0.382772	0.995607	1	1.79569	0.0321591	0.130858	-1.62629	0.11389	0.428735	2.17846	0.0323394	0.133102	-1.24352	0.150839	0.341911	-3.42198	0.00105598	0.0058938	0.445424	0.696926	0.918006	-2.49713	0.0117479	0.207548
gig2j	0.433414	0.68113	0.873455	2.15374	0.0332903	0.134102	1.12366	0.296863	0.670726	1.72032	0.0940975	0.272673	0.690249	0.579629	0.778202	-1.03007	0.289275	0.467058	1.01605	0.293398	0.694759	1.84775	0.106032	0.590525
gig2l	-0.1077	0.88869	0.971201	4.92297	0.00132528	0.010809	0.778858	0.751755	1	5.03067	0.00151492	0.0135389	0.886559	0.875963	0.956534	-4.14411	0.00419689	0.0185105	-0.911522	0.520686	1	-3.13256	0.0105328	0.195004
LOC566907	0.373286	0.488001	0.750796	1.23462	0.0211305	0.0962741	0.218187	0.70265	0.914399	0.861339	0.0989144	0.281693	-0.155099	0.765475	0.897032	-1.01644	0.0671719	0.164659	-0.7539	0.189352	0.596174	-1.08721	0.0443734	0.413526
pvrl1a	-0.0563581	0.940426	0.99006	2.46002	0.0945253	0.275291	-0.267035	0.788667	1	2.51638	0.071225	0.227748	-0.210677	0.848192	1	-2.72705	0.0709897	0.171436	-0.171466	0.905691	1	-1.38317	0.40296	1
defbl2	-0.473041	0.754652	1	1.16322	0.283825	0.5415	-0.319767	0.798839	1	1.63626	0.156088	0.373569	0	1	1	-1.48299	0.20181	0.364705	0	1	1	-0.452914	0.854582	1
wdr73	-0.699736	0.365833	0.65031	-0.32117	0.682213	0.853717	-0.678561	0.328032	0.696302	0.378566	0.599735	0.793428	0.0211744	0.976203	1	-0.357391	0.596633	0.744101	0.836384	0.246659	0.653855	1.02781	0.181139	0.713013
neu3.5	1.43992	0.0463375	0.178585	7.10205	4.79911e-20	1.92331e-17	0.430788	0.653685	0.891332	5.66213	7.81702e-17	2.38466e-14	-1.00913	0.180438	0.384441	-6.67126	3.20063e-15	2.09039e-13	2.35774	0.00324643	0.101759	-0.156094	0.881231	0.988379
neu3.4	0.700181	0.337185	0.622768	5.70976	2.0262e-05	0.000300707	0.122929	0.972361	0.999726	5.00958	0.000314951	0.00396629	-0.577252	0.385036	0.620698	-5.58683	7.01259e-05	0.000555329	-0.279539	0.578053	0.870474	-1.65892	0.311686	0.831186
neu3.3	0	1	1	1.77674	0.028869	0.121134	0	1	1	1.77839	0.0327628	0.134143	0	1	1	-1.77494	0.0527052	0.136862	0	1	1	-1.10304	0.637002	0.955144
neu3.2	1.95606	0.0147801	0.0757638	4.17645	1.71708e-05	0.000257675	-1.32018	0.0999875	0.402629	2.22039	0.0462064	0.170318	-3.27624	0.000657154	0.00451002	-5.49663	1.97693e-06	2.28673e-05	3.21571	0.00242225	0.0858226	1.29985	0.30171	0.82658
ftsj1	-0.303005	0.572807	0.807746	0.0153007	0.975656	0.990913	0.362704	0.483629	0.803463	0.318306	0.532504	0.749215	0.665709	0.225625	0.445111	0.347404	0.517451	0.680628	0.450536	0.381532	0.760789	-0.104347	0.843133	0.980743
LOC103909452	-1.3942	0.171869	0.425301	2.68418	0.0442059	0.16386	-0.0458394	0.969067	1	4.07838	0.00153062	0.0136434	1.34836	0.210251	0.424362	-2.73002	0.0614089	0.153703	-0.117755	0.916184	1	-0.260841	0.913315	1
ank1b	0.203387	0.841925	0.95173	1.16279	0.231585	0.480935	1.1716	0.226495	0.595695	0.959408	0.29893	0.551727	0.968209	0.321283	0.556591	0.00880104	0.963536	0.980372	-0.761816	0.430014	0.789551	-0.420802	0.683334	0.959916
eif4ebp1	0.366677	0.553362	0.79566	-0.107373	0.883113	0.953552	1.09471	0.0752256	0.344816	-0.47405	0.438902	0.67929	0.728034	0.275509	0.507046	1.20208	0.0665354	0.163523	-0.148415	0.818044	0.955989	0.296078	0.651431	0.957813
ndr1	-2.03487	0.14827	0.390224	-1.05189	0.566702	0.78409	0.919001	0.504705	1	0.982981	0.347801	0.600195	2.95387	0.0532418	0.163209	1.97089	0.250193	0.423704	-0.277738	0.945203	1	-1.42949	0.149006	0.669637
LOC108180727	-0.248417	0.614692	0.833076	-0.21688	0.657934	0.841193	0.146054	0.766358	0.937073	0.0315378	0.944142	0.978913	0.394471	0.434778	0.664296	0.362934	0.46814	0.63908	0.12725	0.783054	0.945547	0.0279414	0.921956	0.992579
htr1ab	0.112471	0.965565	0.998317	-0.54682	0.516012	0.747471	1.14455	0.212416	0.580116	-0.659292	0.468119	0.701658	1.03208	0.247182	0.474678	1.69137	0.0634479	0.157571	-1.21267	0.186823	0.593434	-0.887137	0.365038	0.863948
rnf180	0.367823	0.412413	0.689556	-0.239842	0.605928	0.810084	0.263911	0.560063	0.848221	-0.607664	0.164797	0.386138	-0.103912	0.807903	0.920872	0.503753	0.289315	0.467085	-0.187202	0.674653	0.910401	0.0218977	0.981296	0.999334
rgs7bpb	0.645514	0.192102	0.454153	0.00575977	0.974594	0.99039	-0.959012	0.0549451	0.292548	-0.639754	0.180095	0.407699	-1.60453	0.00202836	0.0117396	-0.964772	0.0594846	0.14997	0.543654	0.277338	0.682247	0.687074	0.177451	0.708606
c6	0.696688	0.236022	0.511901	0.561167	0.335993	0.59579	-0.823039	0.138231	0.471337	-0.135521	0.809124	0.91127	-1.51973	0.0103749	0.0453944	-1.38421	0.0184284	0.061106	1.49243	0.00683784	0.149934	1.27897	0.0267685	0.32524
c7b	1.71529	0.0511661	0.191478	-0.486128	0.570434	0.786547	-1.06681	0.208958	0.574808	-2.20142	0.00825489	0.0496538	-2.7821	0.00190927	0.0111592	-0.580685	0.520391	0.683339	-1.42694	0.0917254	0.456063	0.0019819	0.947868	0.995621
LOC797311	-1.27368	0.303275	0.587694	0.0224349	0.857149	0.942457	-0.233634	0.697076	0.913298	1.29611	0.230646	0.475081	1.04005	0.500815	0.71944	-0.256069	0.59964	0.745455	0.830135	0.308274	0.706841	1.42579	0.371876	0.866037
LOC798694	0.738249	0.27339	0.555733	0.339525	0.614746	0.81514	-0.85233	0.17955	0.535577	-0.398724	0.531835	0.748738	-1.59058	0.0191292	0.074686	-1.19186	0.0762252	0.181096	1.19656	0.058328	0.373241	1.29344	0.0504463	0.432429
fgf10a	0.132182	0.940926	0.990432	2.20513	0.0940905	0.274339	0.183435	0.907771	1	2.07295	0.106376	0.294888	0.0512535	0.965314	1	-2.0217	0.155291	0.304285	0.0680665	0.95655	1	0.365355	0.726867	1
rai14	1.85235	0.00297921	0.0211442	-0.859261	0.141064	0.355468	1.30919	0.0273573	0.197913	-2.71161	3.27466e-06	8.483e-05	-0.543156	0.400379	0.634771	2.16846	0.000373472	0.00240195	-0.269894	0.640847	0.896442	1.35072	0.0241243	0.307362
gzma	-0.859842	0.402463	0.680751	0.733953	0.713105	0.871021	-1.37384	0.20667	1	1.59379	0.203826	0.440056	-0.513995	0.642371	0.820114	-2.10779	0.113006	0.242111	1.10328	0.347204	1	0.51073	0.656196	0.958161
gzmk	-0.323979	0.885209	0.969713	-0.473134	0.78717	0.909396	-2.70266	0.0187219	1	-0.149156	0.897932	0.956349	-2.37868	0.032415	0.112314	-2.22952	0.0387125	0.108271	2.41181	0.0301482	1	0.142519	0.912111	0.991693
rxfp3	1.34843	0.264805	1	0.152791	0.695197	1	-0.582368	0.57183	1	-1.19564	0.43713	1	-1.9308	0.115738	1	-0.735159	0.36135	1	0	1	1	0.64319	0.786593	1
slc45a2	-0.427015	0.66323	0.863452	2.08802	0.0419217	0.157575	1.28245	0.278049	1	2.51503	0.0403199	0.155726	1.70946	0.213674	0.428399	-0.805569	0.365628	0.546717	0.224794	0.792482	1	0.0916881	0.961191	0.996964
amacr	-1.68176	0.0161669	0.0812406	-1.16113	0.0837242	0.25427	0.894412	0.171551	0.523444	0.52063	0.440959	0.680927	2.57617	0.000283514	0.00217524	2.05554	0.00257915	0.0125185	-0.747226	0.252894	0.660937	-0.334562	0.666188	0.958866
btc	0.719686	0.229287	0.503799	-0.159639	0.772422	0.90224	-0.517684	0.384365	0.737426	-0.879324	0.113031	0.305912	-1.23737	0.044528	0.142647	-0.358045	0.563845	0.717988	-0.3131	0.604595	0.880434	-0.0259711	0.972107	0.998312
hpse	2.25122	4.99042e-05	0.000639297	1.50832	0.00600418	0.0365563	-0.310439	0.57873	0.856475	-0.7429	0.147296	0.360678	-2.56166	2.36508e-05	0.000239824	-1.81876	0.00230621	0.0113747	0.955932	0.113541	0.49705	0.532434	0.352039	0.855853
helq	-0.640635	0.337348	0.623011	0.569986	0.384606	0.64077	-0.161347	0.81072	0.952199	1.21062	0.0555812	0.192574	0.479288	0.485696	0.707216	-0.731333	0.282912	0.459982	0.070764	0.914599	0.982552	-0.854286	0.198818	0.734713
mrps18c	-1.88932	0.000125982	0.00143559	-0.660487	0.173395	0.404753	1.03764	0.0245179	0.186473	1.22883	0.00889628	0.0523405	2.92696	5.00311e-09	1.04325e-07	1.69813	0.000520801	0.00321299	-0.671074	0.145847	0.545347	-0.190289	0.670372	0.958866
abraxas2a	-0.224038	0.733761	0.901655	0.619325	0.280434	0.537843	-0.45682	0.424702	0.768243	0.843363	0.142029	0.352984	-0.232782	0.674136	0.842024	-1.07615	0.0701496	0.169892	0.43573	0.460082	0.805692	-0.413015	0.463891	0.905747
gpat3	0.443438	0.378071	0.660889	0.474248	0.342215	0.601164	0.856773	0.0812321	0.360434	0.0308098	0.951265	0.98217	0.413334	0.439142	0.668045	0.382525	0.468654	0.639526	0.349391	0.482304	0.819951	0.328173	0.538667	0.927929
vav2	-0.838372	0.0507624	0.190502	-1.06296	0.012247	0.0636454	0.542741	0.186609	0.54544	-0.224587	0.588529	0.786668	1.38111	0.00156301	0.00942525	1.6057	0.000194989	0.00135973	-0.186463	0.653643	0.901091	0.311614	0.461588	0.905504
LOC110438227	-0.460135	0.743958	1	-0.747868	0.429304	1	-0.553649	0.610069	1	-0.287733	0.635414	1	-0.0935147	0.872258	1	0	1	1	0	1	1	0.950304	0.385045	1
dnai1.2	0.526042	0.678625	0.872484	0.273525	0.830299	0.930523	1.61546	0.12223	0.444669	-0.252517	0.825872	0.920493	1.08942	0.256593	0.485595	1.34194	0.174628	0.330299	-1.50087	0.156653	0.558531	0.311331	0.547719	0.929472
gtf3c4	0.166917	0.752671	0.911181	0.187339	0.717395	0.873203	-0.239298	0.645862	0.888749	0.0204227	0.9656	0.988339	-0.406215	0.453646	0.680851	-0.426638	0.422703	0.599474	0.653684	0.208144	0.617217	-0.157409	0.76674	0.972582
tsc1b	-1.09558	0.0377656	0.153877	-0.00409054	0.976272	0.991256	-0.203849	0.688439	0.907987	1.09149	0.0315131	0.13094	0.891734	0.0964256	0.249177	-0.199759	0.72331	0.835191	0.394501	0.433751	0.790997	-0.272748	0.616947	0.950159
unc5da	-0.942238	0.407301	0.685285	2.35262	0.0880409	0.263234	0.390291	0.686841	1	3.29486	0.0133474	0.0709145	1.33253	0.241033	0.466532	-1.96233	0.218123	0.385391	0.311056	0.843756	1	-1.27802	0.400596	1
fam169ab	-1.48383	0.0320327	0.13629	-1.77146	0.00967007	0.0530623	-1.86298	0.0105854	0.108396	-0.287634	0.684081	0.843506	-0.379149	0.633113	0.813643	-0.0915155	0.905982	0.948393	2.54977	0.000459821	0.0343754	1.22188	0.0753212	0.513231
si:dkeyp-87d8.8	1.9949	0.00357476	0.0245558	1.95823	0.00376924	0.0251763	-1.35001	0.0871032	0.374539	-0.0366718	0.956022	0.983746	-3.34491	3.96402e-05	0.000381029	-3.30824	4.23293e-05	0.000354868	1.93426	0.0170682	0.219096	0.109886	0.81463	0.977411
ptpra	0.734735	0.195701	0.458816	-0.368052	0.440867	0.687591	0.449214	0.379219	0.733478	-1.10279	0.0302907	0.127626	-0.285521	0.65993	0.831861	0.817266	0.109279	0.236304	-0.701828	0.170968	0.575861	-0.080252	0.910003	0.991139
idh3b	-2.07819	7.84282e-07	1.52069e-05	-2.25137	6.72818e-08	2.11669e-06	1.48572	0.000209474	0.0069421	-0.173182	0.670659	0.835852	3.56391	7.21334e-17	6.53823e-15	3.73709	9.68803e-19	1.15797e-16	-1.3787	0.000572419	0.0394404	-0.200731	0.655598	0.957876
p2rx4a	0.377047	0.489107	0.751807	-0.103354	0.861993	0.944923	-0.473997	0.385605	0.738453	-0.480401	0.364054	0.615103	-0.851044	0.136124	0.319155	-0.370643	0.502476	0.669237	0.0739678	0.897861	0.979577	0.30972	0.599767	0.94543
gstt1b	-0.268495	0.401052	0.679086	-0.658646	0.0325755	0.132053	-0.668288	0.0226426	0.177556	-0.39015	0.184559	0.413483	-0.399793	0.190598	0.39824	-0.00964253	0.944438	0.97009	-0.443518	0.136093	0.535161	0.245242	0.444017	0.898856
ddt	-1.1104	0.0297025	0.128985	-1.97279	9.68838e-05	0.00118646	-0.280904	0.563493	0.849724	-0.862388	0.0770408	0.239392	0.829493	0.110388	0.273872	1.69188	0.000996533	0.00560642	-0.19849	0.684651	0.915057	0.323935	0.528471	0.926262
chchd10	-3.86503	3.00353e-14	2.76961e-12	-3.64934	3.39451e-13	3.59484e-11	0.849948	0.0773186	0.349378	0.215688	0.655976	0.82863	4.71498	6.90504e-20	1.15556e-17	4.49929	9.12933e-19	1.10411e-16	-1.01356	0.0355057	0.30158	-0.1862	0.681995	0.959916
si:dkey-11o15.4	-0.345747	0.667551	1	0.583037	0.732911	1	-0.173482	0.831068	1	0.928784	0.422476	1	0	1	1	-0.756519	0.592866	1	0	1	1	-0.426229	0.810025	1
LOC108179090	-0.474053	0.512831	1	0.492801	0.791087	1	-0.313848	0.721632	1	0.966854	0.336491	1	0	1	1	-0.80665	0.548659	1	0	1	1	-0.239889	0.904226	1
sfswap	-0.133269	0.767818	0.918902	-0.199035	0.660328	0.842475	0.137567	0.752816	0.931508	-0.0657661	0.88292	0.94922	0.270836	0.556696	0.76248	0.336602	0.463529	0.635161	-0.410292	0.355112	0.743234	-0.0899764	0.852722	0.983042
arrdc1b	0.51649	0.220594	0.492673	1.29728	0.00190423	0.0145552	-1.39545	0.000936263	0.0205295	0.780787	0.0509818	0.181821	-1.91194	1.30908e-05	0.000140889	-2.69273	5.72372e-10	1.39571e-08	0.905075	0.0329557	0.29221	-0.587671	0.161685	0.685788
ehmt1b	0.509395	0.155399	0.401231	-0.213009	0.534063	0.760538	-0.344115	0.327252	0.695652	-0.722404	0.0310307	0.129578	-0.85351	0.0197914	0.0768269	-0.131106	0.725863	0.836673	0.650941	0.0627505	0.384758	0.45871	0.187351	0.720621
cacna1bb	0.429344	0.827066	0.944528	2.37054	0.108803	0.301535	0.238766	0.839224	1	1.9412	0.137265	0.345854	-0.190578	0.994755	1	-2.13177	0.1784	0.335375	0.230734	0.885112	1	-1.53003	0.312095	0.831242
si:ch211-196i2.1	1.94645	0.0848066	0.272214	2.16474	0.0541752	0.190649	1.73478	0.14039	1	0.218289	0.847743	0.931057	-0.211677	0.830511	0.932166	-0.429966	0.69257	0.813623	-0.841125	0.459762	1	-0.0765044	0.934393	0.993859
man1b1a	-0.687045	0.172596	0.426192	-0.824247	0.0962408	0.278623	-0.271213	0.568145	0.851167	-0.137202	0.774633	0.893824	0.415832	0.424923	0.656099	0.553034	0.278865	0.45525	0.722242	0.131887	0.528836	0.409487	0.418451	0.887753
dfnb31a	0.885149	0.49489	0.755243	-0.530235	0.591111	0.800644	-0.962276	0.414039	1	-1.41538	0.182033	0.410239	-1.84742	0.143278	0.329967	-0.432041	0.734786	0.842163	-1.60426	0.179172	1	-2.38896	0.0335702	0.362692
LOC562049	-0.66293	0.162535	0.412314	-1.45881	0.0036625	0.0246405	-0.549012	0.276488	0.650526	-0.795879	0.111001	0.30242	0.113919	0.785869	0.909133	0.909797	0.085153	0.19666	0.222915	0.624818	0.890275	0.563547	0.236787	0.772383
si:dkey-93m18.4	1.11121	0.261113	0.542174	-0.318859	0.800032	0.914307	0.576778	0.646893	0.888974	-1.43007	0.152472	0.36841	-0.534429	0.50947	0.725924	0.895637	0.499515	0.666599	-0.929911	0.329604	0.725597	-1.34214	0.170387	0.699627
si:dkey-93m18.3	-0.693018	0.537966	0.786779	-1.00807	0.32402	0.584214	0.457863	0.619396	0.875646	-0.315055	0.712543	0.860229	1.15088	0.288291	0.521406	1.46594	0.151793	0.299353	-1.98729	0.032645	0.291607	-0.558233	0.515292	0.923345
LOC103909417	-0.243312	0.89817	0.975046	0.16099	0.728014	0.879658	-0.459398	0.544077	0.839606	0.404302	0.626058	0.810683	-0.216086	0.664933	0.835273	-0.620387	0.36544	0.5466	-0.423886	0.60747	0.880695	-1.41722	0.0793536	0.523827
cdk9	0.549741	0.0760661	0.252084	0.0471044	0.87843	0.951772	0.585227	0.049981	0.277651	-0.502637	0.0879163	0.261332	0.0354858	0.909167	0.971827	0.538123	0.0840798	0.194975	-0.408669	0.1705	0.575216	-0.256229	0.408721	0.881007
fpgs	3.06288	5.3513e-11	2.59902e-09	0.609556	0.183599	0.419939	0.538242	0.250617	0.622712	-2.45333	2.95676e-08	1.31663e-06	-2.52464	1.17685e-07	1.92827e-06	-0.0713143	0.853766	0.918428	-0.0188077	0.966148	0.997151	0.697924	0.14522	0.662608
slc4a4b	-0.131705	0.826783	0.944528	1.1945	0.0352167	0.139576	-1.73902	0.00473943	0.0629229	1.3262	0.0152976	0.0781671	-1.60732	0.0106014	0.0462083	-2.93352	2.61378e-06	2.94179e-05	1.47541	0.0177921	0.223464	-0.0324214	0.952086	0.996442
tmed10	0.52353	0.142563	0.381426	0.043012	0.896246	0.960183	0.124345	0.718564	0.920348	-0.480518	0.160935	0.380516	-0.399185	0.269608	0.500952	0.0813328	0.830369	0.905121	-0.178832	0.604021	0.880321	0.051547	0.893801	0.989611
LOC108180267	0.907507	0.428802	0.702739	0.390306	0.729035	0.880239	1.5063	0.172655	1	-0.517202	0.628263	0.811853	0.598788	0.567432	0.771137	1.11599	0.300435	0.479251	-0.980905	0.379012	1	0.00833441	0.970489	0.998131
eif2b2	-0.0444304	0.943495	0.991509	0.396981	0.34085	0.59985	0.872423	0.0369673	0.236309	0.441411	0.289153	0.541508	0.916853	0.0427585	0.138428	0.475442	0.296745	0.475116	-0.307148	0.467882	0.811151	-0.257279	0.533066	0.926489
zc3h14	-0.156061	0.727989	0.898572	0.434676	0.325136	0.584986	0.418987	0.328837	0.697022	0.590738	0.165287	0.386755	0.575049	0.206322	0.419543	-0.0156893	0.971341	0.986104	-0.361528	0.399161	0.772959	-0.418244	0.347653	0.854278
rmdn3	0.753403	0.0637353	0.224007	1.61925	5.67977e-05	0.000743682	-0.12918	0.738281	0.925617	0.86585	0.0254948	0.112717	-0.882584	0.0345004	0.118015	-1.74843	2.41709e-05	0.000216965	0.106783	0.792338	0.947994	-0.889216	0.0265145	0.324224
rad51	-0.394436	0.63177	0.843288	0.584405	0.34156	0.600684	0.102574	0.923226	0.985769	0.978841	0.147972	0.361596	0.49701	0.582165	0.779521	-0.481831	0.408893	0.5871	0.433931	0.488284	0.823832	0.208125	0.794762	0.975547
adgrg11	-1.33594	0.181153	0.439158	0.0160835	0.927853	0.973098	2.1425	0.00960145	0.101808	1.35202	0.161647	0.381558	3.47844	6.09046e-05	0.000556728	2.12641	0.00419934	0.0185105	-1.26797	0.0680102	0.399042	-1.57439	0.179442	0.711562
bmf2	2.3545	0.000345231	0.00342492	1.44888	0.0243205	0.106923	0.955845	0.128729	0.454619	-0.90562	0.155943	0.373307	-1.39866	0.0376398	0.126045	-0.493039	0.446376	0.620566	-0.609402	0.328257	0.724417	-0.642109	0.304671	0.8275
flvcr2b	0.569172	0.531299	0.781482	0.912506	0.296683	0.555193	-0.820685	0.303562	0.677207	0.343335	0.666227	0.833982	-1.38986	0.109549	0.272476	-1.73319	0.04408	0.119535	0.322146	0.673944	0.910147	-0.0106694	0.949149	0.996172
si:ch211-213i16.3	-0.712159	0.913991	0.981168	-0.478532	0.959986	0.985757	-2.78228	0.0329412	1	0.233627	0.870778	0.943132	-2.07012	0.0600243	0.177588	-2.30375	0.0389933	0.108907	0	1	1	0.780304	0.845095	0.981298
bmp2b	1.34215	0.0261029	0.117692	1.66015	0.00553598	0.0342464	-2.61856	0.00179395	0.0331272	0.317999	0.594259	0.789937	-3.96071	6.29234e-06	7.25584e-05	-4.2787	1.10483e-06	1.3522e-05	1.13526	0.14994	0.549337	-0.20918	0.669018	0.958866
syndig1l	-2.11071	0.00479803	0.0311413	-0.733502	0.289741	0.547828	-3.81391	1.19312e-05	0.000770314	1.37721	0.0551972	0.191777	-1.7032	0.0419928	0.136559	-3.08041	0.000354997	0.00229541	1.35513	0.10139	0.474351	-0.0147777	0.987734	0.999737
vrtn	-0.799415	0.44405	1	-1.1093	0.311084	1	-0.0347621	0.936959	1	-0.309883	0.803511	1	0.764653	0.407931	1	1.07454	0.283526	1	0.41954	0.868726	1	0.659692	0.43576	1
LOC108180259	2.39987	0.07457	0.249148	0.71153	0.54766	0.769658	-0.716172	0.358814	1	-1.68834	0.203055	0.438963	-3.11605	0.0160184	0.064669	-1.4277	0.156436	0.305913	2.00686	0.0897524	1	0.962491	0.598414	1
zgc:153157	2.1753	0.00867414	0.0505058	-0.78968	0.197229	0.438694	-1.53752	0.047595	0.27193	-2.96498	1.11805e-05	0.000241817	-3.71283	7.24096e-06	8.22378e-05	-0.747842	0.348375	0.529108	-0.850036	0.362546	0.748006	0.0425763	0.926089	0.99298
zbtb1	1.2857	0.0499912	0.188342	0.300165	0.675831	0.85005	0.0304742	0.971151	0.999357	-0.985532	0.0949058	0.273903	-1.25522	0.0613256	0.180565	-0.269691	0.711008	0.827003	-0.186575	0.790446	0.94734	-0.629474	0.343771	0.851477
zbtb25	-0.102489	0.93551	1	0.525972	0.582898	0.795477	-0.115653	0.927514	1	0.628461	0.632126	0.814167	0	1	1	-0.641626	0.52956	0.690374	1.40631	0.410784	1	1.48361	0.54919	1
si:dkey-1h6.8	0.0423694	0.336281	0.622017	0.879773	0.132497	0.34202	-0.96778	0.488707	1	0.837404	0.589868	0.786989	-1.01015	0.133728	0.315014	-1.84755	0.0460233	0.123431	1.07384	0.264895	1	-0.620528	0.605267	0.946347
mthfd1a	0.939407	0.200522	0.464833	2.39908	0.00192695	0.0147037	0.0386981	0.95501	0.99538	1.45967	0.0594946	0.201226	-0.900709	0.231275	0.45338	-2.36038	0.00290118	0.0137612	0.0895423	0.881363	0.974616	-1.0568	0.176843	0.707741
exoc2	-0.577702	0.0859261	0.274925	-0.212588	0.518259	0.748911	0.105879	0.743709	0.927782	0.365114	0.255919	0.504701	0.68358	0.0460664	0.146051	0.318467	0.342881	0.523504	-0.253555	0.438176	0.793051	0.180411	0.583854	0.942491
irf4b	-1.25225	0.14239	0.381235	-0.627835	0.362267	0.620131	-3.04048	0.00380263	0.0541122	0.624411	0.545917	0.758296	-1.78824	0.13476	0.316645	-2.41265	0.0418332	0.11488	-0.0254737	0.996136	1	0.129385	0.884235	0.988838
si:dkey-25e12.3	1.34477	0.0258894	0.116862	0.0674797	0.876443	0.951081	0.766729	0.192864	0.554583	-1.27729	0.0298	0.12608	-0.578044	0.333163	0.569136	0.699249	0.27854	0.454932	-0.628477	0.277767	0.682439	0.467298	0.482257	0.912567
stx11b.1	-1.4237	0.181268	1	1.10411	0.495437	0.732988	-0.11598	0.988003	1	2.52781	0.0403126	0.155726	1.30772	0.199965	1	-1.22008	0.503194	0.669801	-0.742756	0.540801	1	-0.286562	0.938497	1
stx11b.2	0.0783468	0.801187	1	0.057564	0.823518	1	-1.52167	0.221705	1	-0.0207828	0.971854	1	-1.60001	0.168897	1	-1.57923	0.170744	1	0.646051	0.478417	1	-0.590856	0.621013	1
mthfd1l	0.945218	0.320179	0.605401	-0.16161	0.825678	0.928077	0.632331	0.495	0.810143	-1.10683	0.199086	0.433891	-0.312887	0.75184	0.889677	0.793941	0.37736	0.558119	-0.694027	0.476933	0.817201	1.88484	0.0296556	0.342317
[truncated: 20,377 more rows]

## Sheet: Supplementary Data 2
Supplementary Data 2. Z-scores for hierarchical clustering analysis of bulk RNA seq fof the WT and nr2f1a mutant BA, SV, V, and A
[truncated: 7,487 more rows]

[truncated: 19 more sheets: Supplementary Data 3, Supplementary Data 4, Supplementary Data 5, Supplementary Data 6, Supplementary Data 7, Supplementary Data 8, Supplementary Data 9, Supplementary Data 10, Supplementary Data 11, Supplementary Data 12, Supplementary Data 13, Supplementary Data 14, Supplementary Data 15, Supplementary Data 16, Supplementary Data 17, Supplementary Data 18, Supplementary Data 19, Supplementary Data 20, Supplementary Data 21]
