# Supplementary material for: Sinus venosus adaptation models prolonged cardiovascular disease and reveals insights into evolutionary transitions of the vertebrate heart
Source: Nat Commun. 2023 Sep 7;14:5509. doi: 10.1038/s41467-023-41184-y (PMC10485058; doi:10.1038/s41467-023-41184-y)
Supplement: Supplementary file 9 — Source Data [file 41467_2023_41184_MOESM9_ESM.xlsx]

## Sheet: Fig. 2c
Fig. 2c
		WT		nr2f1aaco-/-
28dpf SV wall thickness (in um)		3.19612		11.6535
		4.9031		9.46279
		5.4814		11.0178
		4.52016		10.4
		6.20155		11.6535
		6.05426		12.4271
		5.4814		10.4295
		5.64341		10.5434
		6.39225		10.4295
		6.05426		9.33488
		7.87132		18.3155
		6.02713		18.286
		8.52326		17.7829
		8.33333		12.4457
		7.52481		12.4457
		6.28682		11.5558
		6.20155		11.5558
		6.28682		10.3876
		6.53721		12.4031
		7.30853		10.9876
		7.45349		11.3698
		4.26124		7.87132
		3.72636		7.87132
		6.20155		7.23488
		6.61783		6.28682
		3.72636		9.52946
		5.84651		4.26124
		8.07287		7.87132
		8.07287		6.93333
		5.84651		7.23488

## Sheet: Fig. 2e
Fig. 2e
		WT		nr2f1aaco-/-
Number of nuclei in the SV at 28dpf		36		66
		55		79
		43		65
		43		77
		36		90
		29		59
		32		73
		23		99
		39		102
		37		48
		35		48
		34		38
		51		88
		50		108
		49		89
		35		58
		35		55
		39		47
		36		61
		34		59
		37		58

## Sheet: Fig. 2h
Fig. 2h
		WT		nr2f1aaco-/-
Total number of proliferating nuclei within the SV at 28dpf		0		23
		4		20
		3		21
		1		20
		4		23
		2		14
		1		22
		1		23
		7		20
		5		15
		3		10
		5		11
		7		32
		4		34
		5		19
		4		18
		1		16
		4		9
		1		7
		5		7
		4		11

## Sheet: Fig. 2i
Fig. 2i
		WT		nr2f1aaco-/-
Proportion of total nuclei within the SV that are EdU + at 28dpf (%)		0		34.8485
		7.27273		25.3165
		6.97674		32.3077
		2.32558		25.974
		11.1111		25.5556
		6.89655		23.7288
		3.125		30.137
		4.34783		23.2323
		17.9487		19.6078
		13.5135		31.25
		8.57143		20.8333
		14.7059		28.9474
		13.7255		36.3636
		8		31.4815
		10.2041		21.3483
		11.4286		31.0345
		2.85714		29.0909
		10.2564		19.1489
		2.77778		11.4754
		14.7059		11.8644
		10.8108		18.9655

## Sheet: Fig. 3c
Fig. 3c
		WT DMSO		WT Captopril		nr2f1aaco-/- DMSO		nr2f1aaco-/- Captopril
28dpf SV wall thickness following 4 week treatment of vasodilator or vehicle (in um)		1.28		1.775		13.705		6.423
		1.558		1.47		12.933		5.605
		2.066		1.238		9.501		4.226
		1.72		1.861		15.271		6.729
		1.317		1.387		17.423		5.335
		1.412		1.181		14.816		4.378
		1.395		1.707		14.036		3.447
		1.679		1.838		15.346		3.379
		1.926		1.486		16.542		3.986
		2.489		2.506		12.015		6.371
		2.109		1.512		6.162		5.138
		2.067		1.558		6.195		4.813
		1.715		1.517		14.871		4.955
		1.268		1.56		13.141		5.168
		1.398		1.529		12.055		5.98
						10.01		5.266
						11.697		5.13
						11.108		5.041
						11.643		2.745
						10.38		5.77
						10.374		5.121
						16.887
						12.856
						7.034
						9.661
						7.871
						7.298

## Sheet: Fig. 3f
Fig. 3f
		nr2f1aaco-/- unexercised		nr2f1aaco-/- exercised
35dpf SV wall thickness following 2 week daily exercise (in um)		5.44991		5.0075
		4.45403		7.80287
		3.46138		7.22256
		4.43029		7.34168
		4.41335		7.02358
		5.19585		7.2701
		6.1469		5.46744
		6.18964		7.4517
		4.96354		6.13614
		7.28387		12.2068
		5.79726		9.2982
		6.79579		12.128

## Sheet: Supplementary Fig. 1d
Supplementary Fig. 1d.
Western blots of Nr2f1a in nr2f1aaco mutants. Lane 1 - ladder. Lane 2 - WT sibling control embryos for Lane 3. Lane 3 - nr2f1aaco mutant embryos. Lane 4 - WT sibling control embryos for Lane 5. Lane 5 - nr2f1ael512 mutant embryos. Lanes 1-3 appear in Supplementary Fig. 1d. Lanes 4 and 5 is a different WT siblings and nr2f1a allele and the relevant bands were reported previously in Duong et al. De…

## Sheet: Supplementary Fig. 1f
Supplementary Fig. 1f
Quantification of cardiomyocytes in WT and nr2f1aaco-/- mutant embryo hearts at 48 hpf	atrial cardiomyocytes		venticular cardiomyocytes
	WT	nr2f1aaco-/-	WT	nr2f1aaco-/-
	107	87	88	116
	110	69	93	100
	191	91	244	89
	77	72	88	108
	80	105	100	143
	110	90	86	174
	150	114	210	209
	97	80	120	97
	100	110	189	206
	142	57	140	104
	152	83	135	107
	110	55	92	80
	95	50	98	95
		97		217

## Sheet: Supplementary Fig. 4c
Supplementary Fig. 4c
		WT Atrium hoxb2a		WT BA hoxb2a		nr2f1aaco-/- SV hoxb2a		wt Atrium hoxb3a		wt BA hoxb3a		nr2f1aaco-/- SV hoxb3a
Expression fold change between heart chambers detected by qPCR		0.836133		31.048		12.2904		1.29335		13.2001		11.0437
		1.1991		25.9699		11.4362		1.07017		14.9954		11.1205
		0.997399		27.9169		14.2594		0.72249		13.7673		10.2329

## Sheet: Supplemental Fig. 6b
Supplemental Fig. 6b
		WT		nr2f1aaco-/-
Adult SV wall thickness (in um)		6.76234		18.4071
		4.8974		12.0279
		6.98052		12.487
		4.32922		10.5331
		4.41494		9.56299
		6.06039		9.03896
		6.92662		8.57078
		2.73766		11.3877
		6.24351		13.8799
		5.26623		6.24351
		6.06039		15.4149
		5.54351		20.2864
		4.32922		14.7442
		6.98052		12.987
		3.56948		5.0487
		4.8974		4.32922
		4.41494		15.1455
		7.13961		10.9513
		5.0487		10.3896
		3.87208		7.98247
		10.5682		7.84026
		6.24351		13.8799
		5.80779		9.36494
		7.34675		11.5513
		5.0487		9.56299
		5.0487		12.6065
		6.06039		12.2442
		4.32922		8.16818
		3.87208		8.7013
		6.12208		7.98247

[truncated: 5 more sheets: Supplemental Fig. 6d, Supplemental Figure 7b, Supplemental Figure 7d, Supplemental Figure 8a, Supplemental Figure 8b]
